# Supplementary material for: Low Genetic Diversity in Melanaphis sacchari Aphid Populations at the Worldwide Scale
Source: PLoS One. 2014 Aug 22;9(8):e106067. doi: 10.1371/journal.pone.0106067 (PMC4141858; doi:10.1371/journal.pone.0106067)
Supplement: Table S1 — Voucher number, sampling information, GenBank accession and SSR genotyping of individual aphids. (XLSX) [file pone.0106067.s003.xlsx]

## Sheet: Whole sample
Sample	State	Locality	Date of sampling	Host plant (com. name)	Host plant (sci. name)	MLL	MLG	Specimen ID	Field ID	BOLD reference	COI GenBank accession	COI Haplotype
Aus1	Australia	Meringa, Gordonvale	February, 2009	sugarcane	Saccharum sp.	B	Ms1	CIR53#0101001	Aus1_1
Aus1	Australia	Meringa, Gordonvale	February, 2009	sugarcane	Saccharum sp.	B	Ms1	CIR53#0101002	Aus1_2
Aus1	Australia	Meringa, Gordonvale	February, 2009	sugarcane	Saccharum sp.	B	Ms1	CIR53#0101003	Aus1_3
Aus1	Australia	Meringa, Gordonvale	February, 2009	sugarcane	Saccharum sp.	B	Ms1	CIR53#0101004	Aus1_4
Aus1	Australia	Meringa, Gordonvale	February, 2009	sugarcane	Saccharum sp.	B	Ms1	CIR53#0101005	Aus1_5
Aus1	Australia	Meringa, Gordonvale	February, 2009	sugarcane	Saccharum sp.	B	Ms2	CIR53#0101007	Aus1_7	MSW100-13	KJ083116	1
Aus1	Australia	Meringa, Gordonvale	February, 2009	sugarcane	Saccharum sp.	B	Ms1	CIR53#0101006	Aus1_6	MSW099-13	KJ083117	1
Aus1	Australia	Meringa, Gordonvale	February, 2009	sugarcane	Saccharum sp.	B	Ms1	CIR53#0101008	Aus1_8
Aus1	Australia	Meringa, Gordonvale	February, 2009	sugarcane	Saccharum sp.	B	Ms1	CIR53#0101009	Aus1_9
Aus1	Australia	Meringa, Gordonvale	February, 2009	sugarcane	Saccharum sp.	B	Ms1	CIR53#0101010	Aus1_10
Aus1	Australia	Meringa, Gordonvale	February, 2009	sugarcane	Saccharum sp.	B	Ms1	CIR53#0101011	Aus1_11
Aus1	Australia	Meringa, Gordonvale	February, 2009	sugarcane	Saccharum sp.	B	Ms1	CIR53#0101012	Aus1_12
Aus1	Australia	Meringa, Gordonvale	February, 2009	sugarcane	Saccharum sp.	B	Ms1	CIR53#0101013	Aus1_13
Aus1	Australia	Meringa, Gordonvale	February, 2009	sugarcane	Saccharum sp.	B	Ms1	CIR53#0101014	Aus1_14
Aus1	Australia	Meringa, Gordonvale	February, 2009	sugarcane	Saccharum sp.	B	Ms1	CIR53#0101015	Aus1_15
Aus1	Australia	Meringa, Gordonvale	February, 2009	sugarcane	Saccharum sp.	B	Ms1	CIR53#0101016	Aus1_16
Aus1	Australia	Meringa, Gordonvale	February, 2009	sugarcane	Saccharum sp.	B	Ms1	CIR53#0101017	Aus1_17
Aus1	Australia	Meringa, Gordonvale	February, 2009	sugarcane	Saccharum sp.	B	Ms1	CIR53#0101018	Aus1_18
Aus1	Australia	Meringa, Gordonvale	February, 2009	sugarcane	Saccharum sp.	B	Ms1	CIR53#0101019	Aus1_19
Aus1	Australia	Meringa, Gordonvale	February, 2009	sugarcane	Saccharum sp.	B	Ms1	CIR53#0101020	Aus1_20
Aus1	Australia	Meringa, Gordonvale	February, 2009	sugarcane	Saccharum sp.	B	Ms1	CIR53#0101021	Aus1_21
Aus1	Australia	Meringa, Gordonvale	February, 2009	sugarcane	Saccharum sp.	B	Ms1	CIR53#0101022	Aus1_22
Aus1	Australia	Meringa, Gordonvale	February, 2009	sugarcane	Saccharum sp.	B	Ms1	CIR53#0101023	Aus1_23
Aus1	Australia	Meringa, Gordonvale	February, 2009	sugarcane	Saccharum sp.	B	Ms1	CIR53#0101024	Aus1_24
Aus1	Australia	Meringa, Gordonvale	February, 2009	sugarcane	Saccharum sp.	B	Ms1	CIR53#0101025	Aus1_25
Aus1	Australia	Meringa, Gordonvale	February, 2009	sugarcane	Saccharum sp.	B	Ms1	CIR53#0101026	Aus1_26
Aus1	Australia	Meringa, Gordonvale	February, 2009	sugarcane	Saccharum sp.	B	Ms1	CIR53#0101027	Aus1_27
Aus1	Australia	Meringa, Gordonvale	February, 2009	sugarcane	Saccharum sp.	B	Ms1	CIR53#0101028	Aus1_28
Aus1	Australia	Meringa, Gordonvale	February, 2009	sugarcane	Saccharum sp.	B	Ms1	CIR53#0101029	Aus1_29
Aus1	Australia	Meringa, Gordonvale	February, 2009	sugarcane	Saccharum sp.	B	Ms1	CIR53#0101030	Aus1_30
Aus1	Australia	Meringa, Gordonvale	February, 2009	sugarcane	Saccharum sp.	B	Ms1	CIR53#0101031	Aus1_31
Aus1	Australia	Meringa, Gordonvale	February, 2009	sugarcane	Saccharum sp.	B	Ms1	CIR53#0101032	Aus1_32
Aus2	Australia	Meringa, Gordonvale	February, 2009	sugarcane	Saccharum sp.	B	Ms1	CIR#530102003	Aus2_3
Aus2	Australia	Meringa, Gordonvale	February, 2009	sugarcane	Saccharum sp.	B	Ms1	CIR#530102004	Aus2_4
Aus2	Australia	Meringa, Gordonvale	February, 2009	sugarcane	Saccharum sp.	B	Ms1	CIR#530102005	Aus2_5
Aus2	Australia	Meringa, Gordonvale	February, 2009	sugarcane	Saccharum sp.	B	Ms1	CIR#530102006	Aus2_6
Aus2	Australia	Meringa, Gordonvale	February, 2009	sugarcane	Saccharum sp.	B	Ms1	CIR#530102007	Aus2_7
Aus2	Australia	Meringa, Gordonvale	February, 2009	sugarcane	Saccharum sp.	B	Ms1	CIR#530102008	Aus2_8
Aus2	Australia	Meringa, Gordonvale	February, 2009	sugarcane	Saccharum sp.	B	Ms1	CIR#530102010	Aus2_10
Aus2	Australia	Meringa, Gordonvale	February, 2009	sugarcane	Saccharum sp.	B	Ms1	CIR#530102011	Aus2_11
Aus2	Australia	Meringa, Gordonvale	February, 2009	sugarcane	Saccharum sp.	B	Ms1	CIR#530102012	Aus2_12
Aus2	Australia	Meringa, Gordonvale	February, 2009	sugarcane	Saccharum sp.	B	Ms2	CIR#530102013	Aus2_13
Aus2	Australia	Meringa, Gordonvale	February, 2009	sugarcane	Saccharum sp.	B	Ms1	CIR#530102014	Aus2_14
Aus2	Australia	Meringa, Gordonvale	February, 2009	sugarcane	Saccharum sp.	B	Ms1	CIR#530102015	Aus2_15
Aus2	Australia	Meringa, Gordonvale	February, 2009	sugarcane	Saccharum sp.	B	Ms1	CIR#530102016	Aus2_16
Aus2	Australia	Meringa, Gordonvale	February, 2009	sugarcane	Saccharum sp.	B	Ms1	CIR#530102017	Aus2_17
Aus2	Australia	Meringa, Gordonvale	February, 2009	sugarcane	Saccharum sp.	B	Ms1	CIR#530102018	Aus2_18
Aus2	Australia	Meringa, Gordonvale	February, 2009	sugarcane	Saccharum sp.	B	Ms1	CIR#530102020	Aus2_20
Aus2	Australia	Meringa, Gordonvale	February, 2009	sugarcane	Saccharum sp.	B	Ms1	CIR#530102021	Aus2_21
Aus2	Australia	Meringa, Gordonvale	February, 2009	sugarcane	Saccharum sp.	B	Ms1	CIR#530102022	Aus2_22
Aus2	Australia	Meringa, Gordonvale	February, 2009	sugarcane	Saccharum sp.	B	Ms1	CIR#530102023	Aus2_23
Aus2	Australia	Meringa, Gordonvale	February, 2009	sugarcane	Saccharum sp.	B	Ms1	CIR#530102025	Aus2_25
Aus2	Australia	Meringa, Gordonvale	February, 2009	sugarcane	Saccharum sp.	B	Ms1	CIR#530102026	Aus2_26
Aus2	Australia	Meringa, Gordonvale	February, 2009	sugarcane	Saccharum sp.	B	Ms1	CIR#530102027	Aus2_27
Aus2	Australia	Meringa, Gordonvale	February, 2009	sugarcane	Saccharum sp.	B	Ms1	CIR#530102028	Aus2_28
Aus2	Australia	Meringa, Gordonvale	February, 2009	sugarcane	Saccharum sp.	B	Ms1	CIR#530102030	Aus2_30
Aus2	Australia	Meringa, Gordonvale	February, 2009	sugarcane	Saccharum sp.	B	Ms1	CIR#530102031	Aus2_31
Aus2	Australia	Meringa, Gordonvale	February, 2009	sugarcane	Saccharum sp.	B	Ms1	CIR#530102032	Aus2_32
Aus2	Australia	Meringa, Gordonvale	February, 2009	sugarcane	Saccharum sp.	B	Ms1	CIR#530102033	Aus2_33
Aus2	Australia	Meringa, Gordonvale	February, 2009	sugarcane	Saccharum sp.	B	Ms1	CIR#530102034	Aus2_34
Aus2	Australia	Meringa, Gordonvale	February, 2009	sugarcane	Saccharum sp.	B	Ms1	CIR#530102036	Aus2_36
Aus2	Australia	Meringa, Gordonvale	February, 2009	sugarcane	Saccharum sp.	B	Ms2	CIR#530102037	Aus2_37
Aus2	Australia	Meringa, Gordonvale	February, 2009	sugarcane	Saccharum sp.	B	Ms1	CIR#530102041	Aus2_41
Aus2	Australia	Meringa, Gordonvale	February, 2009	sugarcane	Saccharum sp.	B	Ms1	CIR#530102042	Aus2_42
Aus2	Australia	Meringa, Gordonvale	February, 2009	sugarcane	Saccharum sp.	B	Ms1	CIR#530102043	Aus2_43
Aus2	Australia	Meringa, Gordonvale	February, 2009	sugarcane	Saccharum sp.	B	Ms1	CIR#530102044	Aus2_44
Aus2	Australia	Meringa, Gordonvale	February, 2009	sugarcane	Saccharum sp.	B	Ms1	CIR#530102046	Aus2_46
Aus2	Australia	Meringa, Gordonvale	February, 2009	sugarcane	Saccharum sp.	B	Ms1	CIR#530102047	Aus2_47
Aus2	Australia	Meringa, Gordonvale	February, 2009	sugarcane	Saccharum sp.	B	Ms1	CIR#530102048	Aus2_48
Aus2	Australia	Meringa, Gordonvale	February, 2009	sugarcane	Saccharum sp.			CIR53#0102061	Aus2_61	MSW105-13	KJ083111	1
Aus2	Australia	Meringa, Gordonvale	February, 2009	sugarcane	Saccharum sp.			CIR53#0102060	Aus2_60	MSW104-13	KJ083112	1
Aus2	Australia	Meringa, Gordonvale	February, 2009	sugarcane	Saccharum sp.			CIR53#0102059	Aus2_59	MSW103-13	KJ083113	1
Aus2	Australia	Meringa, Gordonvale	February, 2009	sugarcane	Saccharum sp.			CIR53#0102058	Aus2_58	MSW102-13	KJ083114	1
Aus2	Australia	Meringa, Gordonvale	February, 2009	sugarcane	Saccharum sp.			CIR53#0102907	Aus2_7G	MSW101-13	KJ083115	1
Aus3	Australia	Mackay	March, 2009	sugarcane	Saccharum sp.	B	Ms1	CIR53#0103001	Aus3_1
Aus3	Australia	Mackay	March, 2010	sugarcane	Saccharum sp.	B	Ms1	CIR53#0103002	Aus3_2
Aus3	Australia	Mackay	March, 2011	sugarcane	Saccharum sp.	B	Ms1	CIR53#0103003	Aus3_3
Aus3	Australia	Mackay	March, 2012	sugarcane	Saccharum sp.	B	Ms1	CIR53#0103004	Aus3_4
Aus3	Australia	Mackay	March, 2013	sugarcane	Saccharum sp.	B	Ms1	CIR53#0103007	Aus3_7
Aus3	Australia	Mackay	March, 2014	sugarcane	Saccharum sp.	B	Ms1	CIR53#0103009	Aus3_9
Aus3	Australia	Mackay	March, 2015	sugarcane	Saccharum sp.	B	Ms1	CIR53#0103010	Aus3_10
Aus3	Australia	Mackay	March, 2016	sugarcane	Saccharum sp.	B	Ms1	CIR53#0103011	Aus3_11
Aus3	Australia	Mackay	March, 2017	sugarcane	Saccharum sp.	B	Ms121	CIR53#0103012	Aus3_12
Aus3	Australia	Mackay	March, 2018	sugarcane	Saccharum sp.	B	Ms1	CIR53#0103013	Aus3_13
Aus3	Australia	Mackay	March, 2019	sugarcane	Saccharum sp.	B	Ms1	CIR53#0103014	Aus3_14
Aus3	Australia	Mackay	March, 2020	sugarcane	Saccharum sp.	B	Ms1	CIR53#0103016	Aus3_16
Aus3	Australia	Mackay	March, 2021	sugarcane	Saccharum sp.	B	Ms1	CIR53#0103017	Aus3_17
Aus3	Australia	Mackay	March, 2022	sugarcane	Saccharum sp.	B	Ms1	CIR53#0103023	Aus3_23
Aus3	Australia	Mackay	March, 2023	sugarcane	Saccharum sp.	B	Ms121	CIR53#0103025	Aus3_25
Aus3	Australia	Mackay	March, 2024	sugarcane	Saccharum sp.	B	Ms1	CIR53#0103026	Aus3_26
Aus3	Australia	Mackay	March, 2025	sugarcane	Saccharum sp.	B	Ms1	CIR53#0103027	Aus3_27
Aus3	Australia	Mackay	March, 2026	sugarcane	Saccharum sp.	B	Ms1	CIR53#0103028	Aus3_28
Aus4	Australia	Mackay	May, 2012	sugarcane	Saccharum sp.	B	Ms1	CIR53#0104001	Aus4_1
Aus4	Australia	Mackay	May, 2012	sugarcane	Saccharum sp.	B	Ms1	CIR53#0104002	Aus4_2
Aus4	Australia	Mackay	May, 2012	sugarcane	Saccharum sp.	B	Ms1	CIR53#0104003	Aus4_3
Aus4	Australia	Mackay	May, 2012	sugarcane	Saccharum sp.	B	Ms1	CIR53#0104004	Aus4_4
Aus4	Australia	Mackay	May, 2012	sugarcane	Saccharum sp.	B	Ms1	CIR53#0104005	Aus4_5
Aus4	Australia	Mackay	May, 2012	sugarcane	Saccharum sp.	B	Ms1	CIR53#0104006	Aus4_6
Aus4	Australia	Mackay	May, 2012	sugarcane	Saccharum sp.	B	Ms1	CIR53#0104007	Aus4_7
Aus4	Australia	Mackay	May, 2012	sugarcane	Saccharum sp.	B	Ms1	CIR53#0104008	Aus4_8
Aus5	Australia	Meringa, Gordonvale	May, 2013	sugarcane	Saccharum sp.	B	Ms1	CIR53#0105001	Aus5_1
Aus5	Australia	Meringa, Gordonvale	May, 2013	sugarcane	Saccharum sp.	B	Ms1	CIR53#0105002	Aus5_2
Aus5	Australia	Meringa, Gordonvale	May, 2013	sugarcane	Saccharum sp.	B	Ms1	CIR53#0105003	Aus5_3
Aus5	Australia	Meringa, Gordonvale	May, 2013	sugarcane	Saccharum sp.	B	Ms1	CIR53#0105004	Aus5_4
Aus5	Australia	Meringa, Gordonvale	May, 2013	sugarcane	Saccharum sp.	B	Ms1	CIR53#0105005	Aus5_5
Aus5	Australia	Meringa, Gordonvale	May, 2013	sugarcane	Saccharum sp.	B	Ms1	CIR53#0105006	Aus5_6
Aus5	Australia	Meringa, Gordonvale	May, 2013	sugarcane	Saccharum sp.	B	Ms1	CIR53#0105007	Aus5_7
Aus5	Australia	Meringa, Gordonvale	May, 2013	sugarcane	Saccharum sp.	B	Ms1	CIR53#0105008	Aus5_8
Aus6	Australia	Herbert region	March, 2013	sugarcane	Saccharum sp.	B	Ms122	CIR53#0106001	Aus6_1
Aus6	Australia	Herbert region	March, 2013	sugarcane	Saccharum sp.	B	Ms122	CIR53#0106002	Aus6_2
Aus6	Australia	Herbert region	March, 2013	sugarcane	Saccharum sp.	B	Ms122	CIR53#0106003	Aus6_3
Aus6	Australia	Herbert region	March, 2013	sugarcane	Saccharum sp.	B	Ms122	CIR53#0106004	Aus6_4
Aus6	Australia	Herbert region	March, 2013	sugarcane	Saccharum sp.	B	Ms122	CIR53#0106005	Aus6_5
Aus6	Australia	Herbert region	March, 2013	sugarcane	Saccharum sp.	B	Ms122	CIR53#0106007	Aus6_7
Aus6	Australia	Herbert region	March, 2013	sugarcane	Saccharum sp.	B	Ms122	CIR53#0106008	Aus6_8
Aus7	Australia	Mulgrave	May, 2013	sugarcane	Saccharum sp.	B	Ms1	CIR53#0107001	Aus7_1
Aus7	Australia	Mulgrave	May, 2013	sugarcane	Saccharum sp.	B	Ms122	CIR53#0107002	Aus7_2
Aus7	Australia	Mulgrave	May, 2013	sugarcane	Saccharum sp.	B	Ms1	CIR53#0107003	Aus7_3
Aus7	Australia	Mulgrave	May, 2013	sugarcane	Saccharum sp.	B	Ms1	CIR53#0107004	Aus7_4
Aus7	Australia	Mulgrave	May, 2013	sugarcane	Saccharum sp.	B	Ms1	CIR53#0107005	Aus7_5
Aus7	Australia	Mulgrave	May, 2013	sugarcane	Saccharum sp.	B	Ms1	CIR53#0107006	Aus7_6
Aus7	Australia	Mulgrave	May, 2013	sugarcane	Saccharum sp.	B	Ms122	CIR53#0107007	Aus7_7
Aus7	Australia	Mulgrave	May, 2013	sugarcane	Saccharum sp.	B	Ms1	CIR53#0107008	Aus7_8
Ben1	Benin	Pahou	September, 2007	sugarcane	Saccharum sp.	A	Ms306	CIR53#2903020	29_3_20	MSW069-13	KJ083147	1
Ben1	Benin	Pahou	September, 2007	sugarcane	Saccharum sp.	A	Ms306	CIR53#2903002	29_3_2
Ben1	Benin	Pahou	September, 2007	sugarcane	Saccharum sp.	A	Ms306	CIR53#2903003	29_3_3
Ben1	Benin	Pahou	September, 2007	sugarcane	Saccharum sp.	A	Ms306	CIR53#2903004	29_3_4
Ben1	Benin	Pahou	September, 2007	sugarcane	Saccharum sp.	A	Ms306	CIR53#2903005	29_3_5
Ben1	Benin	Pahou	September, 2007	sugarcane	Saccharum sp.	A	Ms306	CIR53#2903019	29_3_19	MSW068-13	KJ083148	1
Ben1	Benin	Pahou	September, 2007	sugarcane	Saccharum sp.	A	Ms306	CIR53#2903018	29_3_18	MSW067-13	KJ083149	1
Ben1	Benin	Pahou	September, 2007	sugarcane	Saccharum sp.	A	Ms306	CIR53#2903008	29_3_8
Ben1	Benin	Pahou	September, 2007	sugarcane	Saccharum sp.	A	Ms306	CIR53#2903009	29_3_9
Ben1	Benin	Pahou	September, 2007	sugarcane	Saccharum sp.	A	Ms306	CIR53#2903010	29_3_10
Ben1	Benin	Pahou	September, 2007	sugarcane	Saccharum sp.	A	Ms306	CIR53#2903011	29_3_11
Ben1	Benin	Pahou	September, 2007	sugarcane	Saccharum sp.	A	Ms306	CIR53#2903012	29_3_12
Ben1	Benin	Pahou	September, 2007	sugarcane	Saccharum sp.	A	Ms306	CIR53#2903013	29_3_13
Ben1	Benin	Pahou	September, 2007	sugarcane	Saccharum sp.	A	Ms306	CIR53#2903014	29_3_14
Ben1	Benin	Pahou	September, 2007	sugarcane	Saccharum sp.	A	Ms306	CIR53#2903017	29_3_17	MSW066-13	KJ083150	1
Ben1	Benin	Pahou	September, 2007	sugarcane	Saccharum sp.	A	Ms306	CIR53#2903016	29_3_16	MSW065-13	KJ083151	1
Ben1	Benin	Pahou	September, 2007	sugarcane	Saccharum sp.	A	Ms306	CIR53#2903015	29_3_15	MSW064-13	KJ083152	1
Ben1	Benin	Pahou	September, 2007	sugarcane	Saccharum sp.	A	Ms306	CIR53#2903007	29_3_7	MSW063-13	KJ083153	1
Ben1	Benin	Pahou	September, 2007	sugarcane	Saccharum sp.	A	Ms306	CIR53#2903006	29_3_6	MSW062-13	KJ083154	1
Ben1	Benin	Pahou	September, 2007	sugarcane	Saccharum sp.	A	Ms306	CIR53#2903001	29_3_1	MSW061-13	KJ083155	1
Ben1	Benin	Pahou	September, 2007	sugarcane	Saccharum sp.	A	Ms306	CIR53#2903021	29_3_21
Ben1	Benin	Pahou	September, 2007	sugarcane	Saccharum sp.	A	Ms306	CIR53#2903022	29_3_22
Ben1	Benin	Pahou	September, 2007	sugarcane	Saccharum sp.	A	Ms306	CIR53#2903023	29_3_23
Ben1	Benin	Pahou	September, 2007	sugarcane	Saccharum sp.	A	Ms306	CIR53#2903024	29_3_24
Ben1	Benin	Pahou	September, 2007	sugarcane	Saccharum sp.	A	Ms306	CIR53#2903025	29_3_25
Ben1	Benin	Pahou	September, 2007	sugarcane	Saccharum sp.	A	Ms306	CIR53#2903026	29_3_26
Ben1	Benin	Pahou	September, 2007	sugarcane	Saccharum sp.	A	Ms306	CIR53#2903027	29_3_27
Ben1	Benin	Pahou	September, 2007	sugarcane	Saccharum sp.	A	Ms306	CIR53#2903028	29_3_28
Ben1	Benin	Pahou	September, 2007	sugarcane	Saccharum sp.	A	Ms306	CIR53#2903029	29_3_29
Ben1	Benin	Pahou	September, 2007	sugarcane	Saccharum sp.	A	Ms306	CIR53#2903030	29_3_30
Ben1	Benin	Pahou	September, 2007	sugarcane	Saccharum sp.	A	Ms306	CIR53#2903031	29_3_31
Ben2	Benin	Malanville	September, 2007	pearl millet	Pennisetum glaucum	A	Ms306	CIR53#2904001	29_4_1
Ben2	Benin	Malanville	September, 2007	pearl millet	Pennisetum glaucum	A	Ms306	CIR53#2904002	29_4_2
Ben2	Benin	Malanville	September, 2007	pearl millet	Pennisetum glaucum	A	Ms306	CIR53#2904003	29_4_3
Ben2	Benin	Malanville	September, 2007	pearl millet	Pennisetum glaucum	A	Ms306	CIR53#2904004	29_4_4
Ben2	Benin	Malanville	September, 2007	pearl millet	Pennisetum glaucum	A	Ms307	CIR53#2904005	29_4_5
Ben2	Benin	Malanville	September, 2007	pearl millet	Pennisetum glaucum	A	Ms307	CIR53#2904006	29_4_6
Ben2	Benin	Malanville	September, 2007	pearl millet	Pennisetum glaucum	A	Ms307	CIR53#2904007	29_4_7
Ben2	Benin	Malanville	September, 2007	pearl millet	Pennisetum glaucum	A	Ms307	CIR53#2904008	29_4_8
Ben2	Benin	Malanville	September, 2007	pearl millet	Pennisetum glaucum	A	Ms307	CIR53#2904009	29_4_9
Ben2	Benin	Malanville	September, 2007	pearl millet	Pennisetum glaucum	A	Ms30	CIR53#2904010	29_4_10
Ben2	Benin	Malanville	September, 2007	pearl millet	Pennisetum glaucum	A	Ms307	CIR53#2904011	29_4_11
Ben2	Benin	Malanville	September, 2007	pearl millet	Pennisetum glaucum	A	Ms306	CIR53#2904012	29_4_12
Ben2	Benin	Malanville	September, 2007	pearl millet	Pennisetum glaucum	A	Ms306	CIR53#2904013	29_4_13
Ben2	Benin	Malanville	September, 2007	pearl millet	Pennisetum glaucum	A	Ms306	CIR53#2904014	29_4_14
Ben2	Benin	Malanville	September, 2007	pearl millet	Pennisetum glaucum	A	Ms30	CIR53#2904015	29_4_15
Ben2	Benin	Malanville	September, 2007	pearl millet	Pennisetum glaucum	A	Ms306	CIR53#2904016	29_4_16
Ben2	Benin	Malanville	September, 2007	pearl millet	Pennisetum glaucum	A	Ms306	CIR53#2904017	29_4_17
Ben2	Benin	Malanville	September, 2007	pearl millet	Pennisetum glaucum	A	Ms306	CIR53#2904018	29_4_18
Ben2	Benin	Malanville	September, 2007	pearl millet	Pennisetum glaucum	A	Ms306	CIR53#2904019	29_4_19
Ben2	Benin	Malanville	September, 2007	pearl millet	Pennisetum glaucum	A	Ms306	CIR53#2904020	29_4_20
Ben2	Benin	Malanville	September, 2007	pearl millet	Pennisetum glaucum	A	Ms30	CIR53#2904021	29_4_21
Ben2	Benin	Malanville	September, 2007	pearl millet	Pennisetum glaucum	A	Ms306	CIR53#2904022	29_4_22
Ben2	Benin	Malanville	September, 2007	pearl millet	Pennisetum glaucum	A	Ms30	CIR53#2904023	29_4_23
Ben2	Benin	Malanville	September, 2007	pearl millet	Pennisetum glaucum	A	Ms306	CIR53#2904024	29_4_24
Ben2	Benin	Malanville	September, 2007	pearl millet	Pennisetum glaucum	A	Ms307	CIR53#2904025	29_4_25
Ben2	Benin	Malanville	September, 2007	pearl millet	Pennisetum glaucum	A	Ms307	CIR53#2904026	29_4_26
Ben2	Benin	Malanville	September, 2007	pearl millet	Pennisetum glaucum	A	Ms306	CIR53#2904027	29_4_27
Ben2	Benin	Malanville	September, 2007	pearl millet	Pennisetum glaucum	A	Ms306	CIR53#2904028	29_4_28
Ben2	Benin	Malanville	September, 2007	pearl millet	Pennisetum glaucum	A	Ms306	CIR53#2904029	29_4_29
Ben2	Benin	Malanville	September, 2007	pearl millet	Pennisetum glaucum	A	Ms306	CIR53#2904030	29_4_30
Ben2	Benin	Malanville	September, 2007	pearl millet	Pennisetum glaucum	A	Ms306	CIR53#2904031	29_4_31
Ben2	Benin	Malanville	September, 2007	pearl millet	Pennisetum glaucum	A	Ms306	CIR53#2904032	29_4_32
Ben3	Benin	Kandi	September, 2007	sorghum	Sorghum bicolor	A	Ms310	CIR53#2923029	29_23_29	MSW077-13	KJ083139	1
Ben3	Benin	Kandi	September, 2007	sorghum	Sorghum bicolor	A	Ms307	CIR53#2923002	29_23_2
Ben3	Benin	Kandi	September, 2007	sorghum	Sorghum bicolor	A	Ms307	CIR53#2923003	29_23_3
Ben3	Benin	Kandi	September, 2007	sorghum	Sorghum bicolor	A	Ms309	CIR53#2923004	29_23_4
Ben3	Benin	Kandi	September, 2007	sorghum	Sorghum bicolor	A	Ms309	CIR53#2923005	29_23_5
Ben3	Benin	Kandi	September, 2007	sorghum	Sorghum bicolor	A	Ms310	CIR53#2923028	29_23_28	MSW076-13	KJ083140	1
Ben3	Benin	Kandi	September, 2007	sorghum	Sorghum bicolor	A	Ms309	CIR53#2923027	29_23_27	MSW075-13	KJ083141	1
Ben3	Benin	Kandi	September, 2007	sorghum	Sorghum bicolor	A	Ms303	CIR53#2923008	29_23_8
Ben3	Benin	Kandi	September, 2007	sorghum	Sorghum bicolor	A	Ms309	CIR53#2923009	29_23_9
Ben3	Benin	Kandi	September, 2007	sorghum	Sorghum bicolor	A	Ms303	CIR53#2923010	29_23_10
Ben3	Benin	Kandi	September, 2007	sorghum	Sorghum bicolor	A	Ms303	CIR53#2923011	29_23_11
Ben3	Benin	Kandi	September, 2007	sorghum	Sorghum bicolor	A	Ms307	CIR53#2923012	29_23_12
Ben3	Benin	Kandi	September, 2007	sorghum	Sorghum bicolor	A	Ms309	CIR53#2923013	29_23_13
Ben3	Benin	Kandi	September, 2007	sorghum	Sorghum bicolor	A	Ms309	CIR53#2923014	29_23_14
Ben3	Benin	Kandi	September, 2007	sorghum	Sorghum bicolor	A	Ms303	CIR53#2923015	29_23_15
Ben3	Benin	Kandi	September, 2007	sorghum	Sorghum bicolor	A	Ms309	CIR53#2923016	29_23_16
Ben3	Benin	Kandi	September, 2007	sorghum	Sorghum bicolor	A	Ms303	CIR53#2923017	29_23_17
Ben3	Benin	Kandi	September, 2007	sorghum	Sorghum bicolor	A	Ms310	CIR53#2923018	29_23_18
Ben3	Benin	Kandi	September, 2007	sorghum	Sorghum bicolor	A	Ms303	CIR53#2923019	29_23_19
Ben3	Benin	Kandi	September, 2007	sorghum	Sorghum bicolor	A	Ms303	CIR53#2923020	29_23_20
Ben3	Benin	Kandi	September, 2007	sorghum	Sorghum bicolor	A	Ms303	CIR53#2923021	29_23_21
Ben3	Benin	Kandi	September, 2007	sorghum	Sorghum bicolor	A	Ms303	CIR53#2923022	29_23_22
Ben3	Benin	Kandi	September, 2007	sorghum	Sorghum bicolor	A	Ms310	CIR53#2923023	29_23_23
Ben3	Benin	Kandi	September, 2007	sorghum	Sorghum bicolor	A	Ms303	CIR53#2923024	29_23_24
Ben3	Benin	Kandi	September, 2007	sorghum	Sorghum bicolor	A	Ms303	CIR53#2923025	29_23_25
Ben3	Benin	Kandi	September, 2007	sorghum	Sorghum bicolor	A	Ms309	CIR53#2923026	29_23_26
Ben3	Benin	Kandi	September, 2007	sorghum	Sorghum bicolor	A	Ms303	CIR53#2923007	29_23_7	MSW074-13	KJ083142	1
Ben3	Benin	Kandi	September, 2007	sorghum	Sorghum bicolor	A	Ms303	CIR53#2923006	29_23_6	MSW073-13	KJ083143	1
Ben3	Benin	Kandi	September, 2007	sorghum	Sorghum bicolor			CIR53#2923904	29_23_4P	MSW072-13	KJ083144	1
Ben3	Benin	Kandi	September, 2007	sorghum	Sorghum bicolor	A	Ms303	CIR53#2923030	29_23_30
Ben3	Benin	Kandi	September, 2007	sorghum	Sorghum bicolor	A	Ms303	CIR53#2923031	29_23_31
Ben3	Benin	Kandi	September, 2007	sorghum	Sorghum bicolor	A	Ms303	CIR53#2923032	29_23_32
Ben3	Benin	Kandi	September, 2007	sorghum	Sorghum bicolor			CIR53#2923903	29_23_3G	MSW071-13	KJ083145	1
Ben3	Benin	Kandi	September, 2007	sorghum	Sorghum bicolor	A	Ms303	CIR53#2923001	29_23_1	MSW070-13	KJ083146	1
Ben4	Benin	Pade	September, 2007	sorghum	Sorghum bicolor	A	Ms303	CIR53#2927002	29_27_2
Ben4	Benin	Pade	September, 2007	sorghum	Sorghum bicolor	A	Ms303	CIR53#2927003	29_27_3
Ben4	Benin	Pade	September, 2007	sorghum	Sorghum bicolor	A	Ms303	CIR53#2927004	29_27_4
Ben4	Benin	Pade	September, 2007	sorghum	Sorghum bicolor	A	Ms303	CIR53#2927006	29_27_6
Ben4	Benin	Pade	September, 2007	sorghum	Sorghum bicolor	A	Ms303	CIR53#2927008	29_27_8
Ben4	Benin	Pade	September, 2007	sorghum	Sorghum bicolor	A	Ms303	CIR53#2927009	29_27_9
Ben4	Benin	Pade	September, 2007	sorghum	Sorghum bicolor	A	Ms303	CIR53#2927010	29_27_10
Ben4	Benin	Pade	September, 2007	sorghum	Sorghum bicolor	A	Ms303	CIR53#2927011	29_27_11
Ben4	Benin	Pade	September, 2007	sorghum	Sorghum bicolor	A	Ms303	CIR53#2927012	29_27_12
Ben4	Benin	Pade	September, 2007	sorghum	Sorghum bicolor	A	Ms303	CIR53#2927015	29_27_15
Ben4	Benin	Pade	September, 2007	sorghum	Sorghum bicolor	A	Ms303	CIR53#2927016	29_27_16
Ben4	Benin	Pade	September, 2007	sorghum	Sorghum bicolor	A	Ms307	CIR53#2927017	29_27_17
Ben4	Benin	Pade	September, 2007	sorghum	Sorghum bicolor	A	Ms303	CIR53#2927018	29_27_18
Ben4	Benin	Pade	September, 2007	sorghum	Sorghum bicolor	A	Ms303	CIR53#2927019	29_27_19
Ben4	Benin	Pade	September, 2007	sorghum	Sorghum bicolor	A	Ms303	CIR53#2927020	29_27_20
Ben4	Benin	Pade	September, 2007	sorghum	Sorghum bicolor	A	Ms303	CIR53#2927022	29_27_22
Ben4	Benin	Pade	September, 2007	sorghum	Sorghum bicolor	A	Ms307	CIR53#2927023	29_27_23
Ben4	Benin	Pade	September, 2007	sorghum	Sorghum bicolor	A	Ms303	CIR53#2927024	29_27_24
Ben4	Benin	Pade	September, 2007	sorghum	Sorghum bicolor	A	Ms303	CIR53#2927025	29_27_25
Ben4	Benin	Pade	September, 2007	sorghum	Sorghum bicolor	A	Ms303	CIR53#2927026	29_27_26
Ben4	Benin	Pade	September, 2007	sorghum	Sorghum bicolor	A	Ms303	CIR53#2927027	29_27_27
Ben4	Benin	Pade	September, 2007	sorghum	Sorghum bicolor	A	Ms303	CIR53#2927028	29_27_28
Ben4	Benin	Pade	September, 2007	sorghum	Sorghum bicolor	A	Ms303	CIR53#2927029	29_27_29
Ben4	Benin	Pade	September, 2007	sorghum	Sorghum bicolor	A	Ms303	CIR53#2927032	29_27_32
Bra1	Brazil	Uberlandia	June, 2009	sugarcane	Saccharum sp.	C	Ms11	CIR53#4001001	40_1_1
Bra1	Brazil	Uberlandia	June, 2009	sugarcane	Saccharum sp.	C	Ms6	CIR53#4001002	40_1_2
Bra1	Brazil	Uberlandia	June, 2009	sugarcane	Saccharum sp.	C	Ms6	CIR53#4001003	40_1_3
Bra1	Brazil	Uberlandia	June, 2009	sugarcane	Saccharum sp.	C	Ms11	CIR53#4001004	40_1_4
Bra1	Brazil	Uberlandia	June, 2009	sugarcane	Saccharum sp.	C	Ms11	CIR53#4001005	40_1_5
Bra1	Brazil	Uberlandia	June, 2009	sugarcane	Saccharum sp.			CIR53#4001050	40_1_50	MSW085-13	KJ083131	2
Bra1	Brazil	Uberlandia	June, 2009	sugarcane	Saccharum sp.	C	Ms11	CIR53#4001007	40_1_7
Bra1	Brazil	Uberlandia	June, 2009	sugarcane	Saccharum sp.	C	Ms11	CIR53#4001008	40_1_8
Bra1	Brazil	Uberlandia	June, 2009	sugarcane	Saccharum sp.	C	Ms11	CIR53#4001009	40_1_9
Bra1	Brazil	Uberlandia	June, 2009	sugarcane	Saccharum sp.	C	Ms11	CIR53#4001010	40_1_10
Bra1	Brazil	Uberlandia	June, 2009	sugarcane	Saccharum sp.	C	Ms6	CIR53#4001011	40_1_11
Bra1	Brazil	Uberlandia	June, 2009	sugarcane	Saccharum sp.	C	Ms11	CIR53#4001012	40_1_12
Bra1	Brazil	Uberlandia	June, 2009	sugarcane	Saccharum sp.	C	Ms11	CIR53#4001013	40_1_13
Bra1	Brazil	Uberlandia	June, 2009	sugarcane	Saccharum sp.	C	Ms11	CIR53#4001014	40_1_14
Bra1	Brazil	Uberlandia	June, 2009	sugarcane	Saccharum sp.	C	Ms6	CIR53#4001015	40_1_15
Bra1	Brazil	Uberlandia	June, 2009	sugarcane	Saccharum sp.	C	Ms11	CIR53#4001016	40_1_16
Bra1	Brazil	Uberlandia	June, 2009	sugarcane	Saccharum sp.	C	Ms11	CIR53#4001017	40_1_17
Bra1	Brazil	Uberlandia	June, 2009	sugarcane	Saccharum sp.	C	Ms11	CIR53#4001018	40_1_18
Bra1	Brazil	Uberlandia	June, 2009	sugarcane	Saccharum sp.	C	Ms11	CIR53#4001019	40_1_19
Bra1	Brazil	Uberlandia	June, 2009	sugarcane	Saccharum sp.	C	Ms11	CIR53#4001020	40_1_20
Bra1	Brazil	Uberlandia	June, 2009	sugarcane	Saccharum sp.	C	Ms11	CIR53#4001021	40_1_21
Bra1	Brazil	Uberlandia	June, 2009	sugarcane	Saccharum sp.	C	Ms11	CIR53#4001022	40_1_22
Bra1	Brazil	Uberlandia	June, 2009	sugarcane	Saccharum sp.	C	Ms11	CIR53#4001023	40_1_23
Bra1	Brazil	Uberlandia	June, 2009	sugarcane	Saccharum sp.	C	Ms11	CIR53#4001024	40_1_24
Bra1	Brazil	Uberlandia	June, 2009	sugarcane	Saccharum sp.	C	Ms11	CIR53#4001025	40_1_25
Bra1	Brazil	Uberlandia	June, 2009	sugarcane	Saccharum sp.	C	Ms6	CIR53#4001026	40_1_26
Bra1	Brazil	Uberlandia	June, 2009	sugarcane	Saccharum sp.	C	Ms6	CIR53#4001027	40_1_27
Bra1	Brazil	Uberlandia	June, 2009	sugarcane	Saccharum sp.	C	Ms11	CIR53#4001028	40_1_28
Bra1	Brazil	Uberlandia	June, 2009	sugarcane	Saccharum sp.	C	Ms11	CIR53#4001029	40_1_29
Bra1	Brazil	Uberlandia	June, 2009	sugarcane	Saccharum sp.	C	Ms11	CIR53#4001030	40_1_30
Bra1	Brazil	Uberlandia	June, 2009	sugarcane	Saccharum sp.	C	Ms11	CIR53#4001031	40_1_31
Bra1	Brazil	Uberlandia	June, 2009	sugarcane	Saccharum sp.	C	Ms11	CIR53#4001032	40_1_32
Bra1	Brazil	Uberlandia	June, 2009	sugarcane	Saccharum sp.			CIR53#4001048	40_1_48	MSW084-13	KJ083132	2
Bra1	Brazil	Uberlandia	June, 2009	sugarcane	Saccharum sp.			CIR53#4001047	40_1_47	MSW083-13	KJ083133	2
Bra1	Brazil	Uberlandia	June, 2009	sugarcane	Saccharum sp.			CIR53#4001046	40_1_46	MSW082-13	KJ083134	2
Bra1	Brazil	Uberlandia	June, 2009	sugarcane	Saccharum sp.			CIR53#4001045	40_1_45	MSW081-13	KJ083135	2
Bra1	Brazil	Uberlandia	June, 2009	sugarcane	Saccharum sp.	C	Ms6	CIR53#4001006	40_1_6	MSW080-13	KJ083136	2
Cam1	Cameroon	Garoua	November, 2007	sorghum	Sorghum bicolor	A	Ms314	CIR53#2804001	28_4_1
Cam1	Cameroon	Garoua	November, 2007	sorghum	Sorghum bicolor	A	Ms31	CIR53#2804002	28_4_2
Cam1	Cameroon	Garoua	November, 2007	sorghum	Sorghum bicolor	A	Ms305	CIR53#2804003	28_4_3
Cam1	Cameroon	Garoua	November, 2007	sorghum	Sorghum bicolor	A	Ms314	CIR53#2804004	28_4_4
Cam1	Cameroon	Garoua	November, 2007	sorghum	Sorghum bicolor	A	Ms305	CIR53#2804005	28_4_5
Cam1	Cameroon	Garoua	November, 2007	sorghum	Sorghum bicolor	A	Ms305	CIR53#2804006	28_4_6
Cam1	Cameroon	Garoua	November, 2007	sorghum	Sorghum bicolor	A	Ms314	CIR53#2804007	28_4_7
Cam1	Cameroon	Garoua	November, 2007	sorghum	Sorghum bicolor	A	Ms305	CIR53#2804008	28_4_8
Cam1	Cameroon	Garoua	November, 2007	sorghum	Sorghum bicolor	A	Ms305	CIR53#2804009	28_4_9
Cam1	Cameroon	Garoua	November, 2007	sorghum	Sorghum bicolor	A	Ms305	CIR53#2804010	28_4_10
Cam1	Cameroon	Garoua	November, 2007	sorghum	Sorghum bicolor	A	Ms305	CIR53#2804011	28_4_11
Cam1	Cameroon	Garoua	November, 2007	sorghum	Sorghum bicolor	A	Ms314	CIR53#2804012	28_4_12
Cam1	Cameroon	Garoua	November, 2007	sorghum	Sorghum bicolor	A	Ms305	CIR53#2804013	28_4_13
Cam1	Cameroon	Garoua	November, 2007	sorghum	Sorghum bicolor	A	Ms314	CIR53#2804014	28_4_14
Cam1	Cameroon	Garoua	November, 2007	sorghum	Sorghum bicolor	A	Ms304	CIR53#2804015	28_4_15
Cam1	Cameroon	Garoua	November, 2007	sorghum	Sorghum bicolor	A	Ms314	CIR53#2804016	28_4_16
Cam1	Cameroon	Garoua	November, 2007	sorghum	Sorghum bicolor	A	Ms305	CIR53#2804017	28_4_17
Cam1	Cameroon	Garoua	November, 2007	sorghum	Sorghum bicolor	A	Ms305	CIR53#2804018	28_4_18
Cam1	Cameroon	Garoua	November, 2007	sorghum	Sorghum bicolor	A	Ms305	CIR53#2804019	28_4_19
Cam1	Cameroon	Garoua	November, 2007	sorghum	Sorghum bicolor	A	Ms305	CIR53#2804020	28_4_20
Cam1	Cameroon	Garoua	November, 2007	sorghum	Sorghum bicolor	A	Ms305	CIR53#2804021	28_4_21
Cam1	Cameroon	Garoua	November, 2007	sorghum	Sorghum bicolor	A	Ms314	CIR53#2804022	28_4_22
Cam1	Cameroon	Garoua	November, 2007	sorghum	Sorghum bicolor	A	Ms314	CIR53#2804023	28_4_23
Cam1	Cameroon	Garoua	November, 2007	sorghum	Sorghum bicolor	A	Ms314	CIR53#2804024	28_4_24
Cam1	Cameroon	Garoua	November, 2007	sorghum	Sorghum bicolor	A	Ms314	CIR53#2804025	28_4_25
Cam1	Cameroon	Garoua	November, 2007	sorghum	Sorghum bicolor	A	Ms305	CIR53#2804026	28_4_26
Cam1	Cameroon	Garoua	November, 2007	sorghum	Sorghum bicolor	A	Ms314	CIR53#2804027	28_4_27
Cam1	Cameroon	Garoua	November, 2007	sorghum	Sorghum bicolor	A	Ms314	CIR53#2804028	28_4_28
Cam1	Cameroon	Garoua	November, 2007	sorghum	Sorghum bicolor	A	Ms314	CIR53#2804029	28_4_29
Cam1	Cameroon	Garoua	November, 2007	sorghum	Sorghum bicolor	A	Ms305	CIR53#2804030	28_4_30
Cam1	Cameroon	Garoua	November, 2007	sorghum	Sorghum bicolor	A	Ms314	CIR53#2804031	28_4_31
Cam1	Cameroon	Garoua	November, 2007	sorghum	Sorghum bicolor	A	Ms314	CIR53#2804032	28_4_32
Cam2	Cameroon	Garoua	January, 2008	sorghum	Sorghum bicolor	A	Ms314	CIR53#2805001	28_5_1
Cam2	Cameroon	Garoua	January, 2008	sorghum	Sorghum bicolor	A	Ms314	CIR53#2805002	28_5_2
Cam2	Cameroon	Garoua	January, 2008	sorghum	Sorghum bicolor	A	Ms41	CIR53#2805007	28_5_7	MSW060-13	KJ083156	1
Cam2	Cameroon	Garoua	January, 2008	sorghum	Sorghum bicolor	A	Ms314	CIR53#2805004	28_5_4	MSW059-13	KJ083157	1
Cam2	Cameroon	Garoua	January, 2008	sorghum	Sorghum bicolor	A	Ms314	CIR53#2805005	28_5_5
Cam2	Cameroon	Garoua	January, 2008	sorghum	Sorghum bicolor	A	Ms308	CIR53#2805006	28_5_6
Cam2	Cameroon	Garoua	January, 2008	sorghum	Sorghum bicolor	A	Ms41	CIR53#2805003	28_5_3	MSW058-13	KJ083158	1
Cam2	Cameroon	Garoua	January, 2008	sorghum	Sorghum bicolor	A	Ms41	CIR53#2805008	28_5_8
Cam2	Cameroon	Garoua	January, 2008	sorghum	Sorghum bicolor	A	Ms314	CIR53#2805009	28_5_9
Cam2	Cameroon	Garoua	January, 2008	sorghum	Sorghum bicolor	A	Ms314	CIR53#2805010	28_5_10
Cam2	Cameroon	Garoua	January, 2008	sorghum	Sorghum bicolor	A	Ms314	CIR53#2805011	28_5_11
Cam2	Cameroon	Garoua	January, 2008	sorghum	Sorghum bicolor	A	Ms314	CIR53#2805012	28_5_12
Cam2	Cameroon	Garoua	January, 2008	sorghum	Sorghum bicolor	A	Ms308	CIR53#2805013	28_5_13
Cam2	Cameroon	Garoua	January, 2008	sorghum	Sorghum bicolor	A	Ms314	CIR53#2805014	28_5_14
Cam2	Cameroon	Garoua	January, 2008	sorghum	Sorghum bicolor	A	Ms305	CIR53#2805015	28_5_15
Cam2	Cameroon	Garoua	January, 2008	sorghum	Sorghum bicolor	A	Ms314	CIR53#2805016	28_5_16
Cam2	Cameroon	Garoua	January, 2008	sorghum	Sorghum bicolor	A	Ms41	CIR53#2805017	28_5_17
Cam2	Cameroon	Garoua	January, 2008	sorghum	Sorghum bicolor	A	Ms41	CIR53#2805018	28_5_18
Cam2	Cameroon	Garoua	January, 2008	sorghum	Sorghum bicolor	A	Ms314	CIR53#2805019	28_5_19
Cam2	Cameroon	Garoua	January, 2008	sorghum	Sorghum bicolor	A	Ms42	CIR53#2805020	28_5_20
Cam2	Cameroon	Garoua	January, 2008	sorghum	Sorghum bicolor	A	Ms314	CIR53#2805021	28_5_21
Cam2	Cameroon	Garoua	January, 2008	sorghum	Sorghum bicolor	A	Ms41	CIR53#2805022	28_5_22
Cam2	Cameroon	Garoua	January, 2008	sorghum	Sorghum bicolor	A	Ms314	CIR53#2805023	28_5_23
Cam2	Cameroon	Garoua	January, 2008	sorghum	Sorghum bicolor	A	Ms314	CIR53#2805024	28_5_24
Cam3	Cameroon	Moulvoudaye	October, 2007	sorghum	Sorghum bicolor	A	Ms314	CIR#532801001	28_1_1
Cam3	Cameroon	Moulvoudaye	October, 2007	sorghum	Sorghum bicolor	A	Ms314	CIR#532801002	28_1_2
Cam3	Cameroon	Moulvoudaye	October, 2007	sorghum	Sorghum bicolor	A	Ms314	CIR#532801003	28_1_3
Cam3	Cameroon	Moulvoudaye	October, 2007	sorghum	Sorghum bicolor	A	Ms314	CIR#532801004	28_1_4
Cam3	Cameroon	Moulvoudaye	October, 2007	sorghum	Sorghum bicolor	A	Ms314	CIR#532801005	28_1_5
Cam3	Cameroon	Moulvoudaye	October, 2007	sorghum	Sorghum bicolor	A	Ms314	CIR#532801006	28_1_6
Cam3	Cameroon	Moulvoudaye	October, 2007	sorghum	Sorghum bicolor	A	Ms314	CIR#532801007	28_1_7
Cam3	Cameroon	Moulvoudaye	October, 2007	sorghum	Sorghum bicolor	A	Ms314	CIR#532801009	28_1_9
Cam3	Cameroon	Moulvoudaye	October, 2007	sorghum	Sorghum bicolor	A	Ms314	CIR#532801012	28_1_12
Cam3	Cameroon	Moulvoudaye	October, 2007	sorghum	Sorghum bicolor	A	Ms314	CIR#532801013	28_1_13
Cam3	Cameroon	Moulvoudaye	October, 2007	sorghum	Sorghum bicolor	A	Ms314	CIR#532801014	28_1_14
Cam3	Cameroon	Moulvoudaye	October, 2007	sorghum	Sorghum bicolor	A	Ms314	CIR#532801015	28_1_15
Cam3	Cameroon	Moulvoudaye	October, 2007	sorghum	Sorghum bicolor	A	Ms314	CIR#532801016	28_1_16
Cam3	Cameroon	Moulvoudaye	October, 2007	sorghum	Sorghum bicolor	A	Ms314	CIR#532801017	28_1_17
Cam3	Cameroon	Moulvoudaye	October, 2007	sorghum	Sorghum bicolor	A	Ms314	CIR#532801018	28_1_18
Cam3	Cameroon	Moulvoudaye	October, 2007	sorghum	Sorghum bicolor	A	Ms314	CIR#532801019	28_1_19
Cam3	Cameroon	Moulvoudaye	October, 2007	sorghum	Sorghum bicolor	A	Ms314	CIR#532801020	28_1_20
Cam3	Cameroon	Moulvoudaye	October, 2007	sorghum	Sorghum bicolor	A	Ms314	CIR#532801021	28_1_21
Cam3	Cameroon	Moulvoudaye	October, 2007	sorghum	Sorghum bicolor	A	Ms314	CIR#532801022	28_1_22
Cam3	Cameroon	Moulvoudaye	October, 2007	sorghum	Sorghum bicolor	A	Ms314	CIR#532801023	28_1_23
Cam3	Cameroon	Moulvoudaye	October, 2007	sorghum	Sorghum bicolor	A	Ms314	CIR#532801024	28_1_24
Cam3	Cameroon	Moulvoudaye	October, 2007	sorghum	Sorghum bicolor	A	Ms314	CIR#532801025	28_1_25
Cam3	Cameroon	Moulvoudaye	October, 2007	sorghum	Sorghum bicolor	A	Ms314	CIR#532801026	28_1_26
Cam3	Cameroon	Moulvoudaye	October, 2007	sorghum	Sorghum bicolor	A	Ms315	CIR#532801027	28_1_27
Cam3	Cameroon	Moulvoudaye	October, 2007	sorghum	Sorghum bicolor	A	Ms314	CIR#532801028	28_1_28
Cam3	Cameroon	Moulvoudaye	October, 2007	sorghum	Sorghum bicolor	A	Ms314	CIR#532801029	28_1_29
Cam3	Cameroon	Moulvoudaye	October, 2007	sorghum	Sorghum bicolor	A	Ms314	CIR#532801030	28_1_30
Cam3	Cameroon	Moulvoudaye	October, 2007	sorghum	Sorghum bicolor	A	Ms305	CIR#532801031	28_1_31
Cam3	Cameroon	Moulvoudaye	October, 2007	sorghum	Sorghum bicolor	A	Ms314	CIR#532801032	28_1_32
Cam3	Cameroon	Moulvoudaye	October, 2007	sorghum	Sorghum bicolor	A	Ms314	CIR#532801035	28_1_35
Cam3	Cameroon	Moulvoudaye	October, 2007	sorghum	Sorghum bicolor	A	Ms314	CIR#532801036	28_1_36
Cam3	Cameroon	Moulvoudaye	October, 2007	sorghum	Sorghum bicolor	A	Ms314	CIR#532801037	28_1_37
Cam3	Cameroon	Moulvoudaye	October, 2007	sorghum	Sorghum bicolor	A	Ms314	CIR#532801038	28_1_38
Cam3	Cameroon	Moulvoudaye	October, 2007	sorghum	Sorghum bicolor	A	Ms314	CIR#532801039	28_1_39
Cam3	Cameroon	Moulvoudaye	October, 2007	sorghum	Sorghum bicolor	A	Ms314	CIR#532801040	28_1_40
Cam3	Cameroon	Moulvoudaye	October, 2007	sorghum	Sorghum bicolor	A	Ms314	CIR#532801041	28_1_41
Cam3	Cameroon	Moulvoudaye	October, 2007	sorghum	Sorghum bicolor	A	Ms314	CIR#532801043	28_1_43
Cam3	Cameroon	Moulvoudaye	October, 2007	sorghum	Sorghum bicolor	A	Ms314	CIR#532801047	28_1_47
Cam4	Cameroon	Mokong	October, 2007	sorghum	Sorghum bicolor	A	Ms314	CIR#532802001	28_2_1
Cam4	Cameroon	Mokong	October, 2007	sorghum	Sorghum bicolor	A	Ms314	CIR#532802002	28_2_2
Cam4	Cameroon	Mokong	October, 2007	sorghum	Sorghum bicolor	A	Ms302	CIR#532802003	28_2_3
Cam4	Cameroon	Mokong	October, 2007	sorghum	Sorghum bicolor	A	Ms314	CIR#532802004	28_2_4
Cam4	Cameroon	Mokong	October, 2007	sorghum	Sorghum bicolor	A	Ms314	CIR#532802005	28_2_5
Cam4	Cameroon	Mokong	October, 2007	sorghum	Sorghum bicolor	A	Ms305	CIR#532802006	28_2_6
Cam4	Cameroon	Mokong	October, 2007	sorghum	Sorghum bicolor	A	Ms314	CIR#532802007	28_2_7
Cam4	Cameroon	Mokong	October, 2007	sorghum	Sorghum bicolor	A	Ms314	CIR#532802008	28_2_8
Cam4	Cameroon	Mokong	October, 2007	sorghum	Sorghum bicolor	A	Ms302	CIR#532802009	28_2_9
Cam4	Cameroon	Mokong	October, 2007	sorghum	Sorghum bicolor	A	Ms312	CIR#532802010	28_2_10
Cam4	Cameroon	Mokong	October, 2007	sorghum	Sorghum bicolor	A	Ms314	CIR#532802011	28_2_11
Cam4	Cameroon	Mokong	October, 2007	sorghum	Sorghum bicolor	A	Ms302	CIR#532802012	28_2_12
Cam4	Cameroon	Mokong	October, 2007	sorghum	Sorghum bicolor	A	Ms314	CIR#532802013	28_2_13
Cam4	Cameroon	Mokong	October, 2007	sorghum	Sorghum bicolor	A	Ms302	CIR#532802014	28_2_14
Cam4	Cameroon	Mokong	October, 2007	sorghum	Sorghum bicolor	A	Ms314	CIR#532802015	28_2_15
Cam4	Cameroon	Mokong	October, 2007	sorghum	Sorghum bicolor	A	Ms314	CIR#532802016	28_2_16
Cam4	Cameroon	Mokong	October, 2007	sorghum	Sorghum bicolor	A	Ms301	CIR#532802017	28_2_17
Cam4	Cameroon	Mokong	October, 2007	sorghum	Sorghum bicolor	A	Ms311	CIR#532802018	28_2_18
Cam4	Cameroon	Mokong	October, 2007	sorghum	Sorghum bicolor	A	Ms311	CIR#532802019	28_2_19
Cam4	Cameroon	Mokong	October, 2007	sorghum	Sorghum bicolor	A	Ms314	CIR#532802020	28_2_20
Cam4	Cameroon	Mokong	October, 2007	sorghum	Sorghum bicolor	A	Ms313	CIR#532802021	28_2_21
Cam4	Cameroon	Mokong	October, 2007	sorghum	Sorghum bicolor	A	Ms314	CIR#532802023	28_2_23
Cam4	Cameroon	Mokong	October, 2007	sorghum	Sorghum bicolor	A	Ms314	CIR#532802024	28_2_24
Cam4	Cameroon	Mokong	October, 2007	sorghum	Sorghum bicolor	A	Ms302	CIR#532802025	28_2_25
Cam4	Cameroon	Mokong	October, 2007	sorghum	Sorghum bicolor	A	Ms302	CIR#532802026	28_2_26
Cam4	Cameroon	Mokong	October, 2007	sorghum	Sorghum bicolor	A	Ms302	CIR#532802027	28_2_27
Cam4	Cameroon	Mokong	October, 2007	sorghum	Sorghum bicolor	A	Ms314	CIR#532802028	28_2_28
Cam4	Cameroon	Mokong	October, 2007	sorghum	Sorghum bicolor	A	Ms314	CIR#532802029	28_2_29
Cam4	Cameroon	Mokong	October, 2007	sorghum	Sorghum bicolor	A	Ms314	CIR#532802030	28_2_30
Cam4	Cameroon	Mokong	October, 2007	sorghum	Sorghum bicolor	A	Ms313	CIR#532802031	28_2_31
Cam4	Cameroon	Mokong	October, 2007	sorghum	Sorghum bicolor	A	Ms311	CIR#532802032	28_2_32
Cam4	Cameroon	Mokong	October, 2007	sorghum	Sorghum bicolor			CIR53#2802043	28_2_43	MSW055-13	KJ083161	1
Cam4	Cameroon	Mokong	October, 2007	sorghum	Sorghum bicolor			CIR53#2802042	28_2_42	MSW054-13	KJ083162	1
Cam4	Cameroon	Mokong	October, 2007	sorghum	Sorghum bicolor			CIR53#2802041	28_2_41	MSW053-13	KJ083163	1
Cam4	Cameroon	Mokong	October, 2007	sorghum	Sorghum bicolor			CIR53#2802040	28_2_40	MSW052-13	KJ083164	1
Cam4	Cameroon	Mokong	October, 2007	sorghum	Sorghum bicolor			CIR53#2802910	28_2_10P	MSW051-13	KJ083165	1
Cam4	Cameroon	Mokong	October, 2007	sorghum	Sorghum bicolor			CIR53#2802909	28_2_9G	MSW050-13	KJ083166	1
Cam5	Cameroon	Tcholliré	November, 2007	sorghum	Sorghum bicolor	A	Ms5	CIR53#2803003	28_3_3	MSW057-13	KJ083159	1
Cam5	Cameroon	Tcholliré	November, 2007	sorghum	Sorghum bicolor	A	Ms5	CIR53#2803002	28_3_2
Cam5	Cameroon	Tcholliré	November, 2007	sorghum	Sorghum bicolor	A	Ms5	CIR53#2803001	28_3_1	MSW056-13	KJ083160	1
Cam5	Cameroon	Tcholliré	November, 2007	sorghum	Sorghum bicolor	A	Ms5	CIR53#2803004	28_3_4
Cam5	Cameroon	Tcholliré	November, 2007	sorghum	Sorghum bicolor	A	Ms5	CIR53#2803005	28_3_5
Cam5	Cameroon	Tcholliré	November, 2007	sorghum	Sorghum bicolor	A	Ms5	CIR53#2803006	28_3_6
Cam5	Cameroon	Tcholliré	November, 2007	sorghum	Sorghum bicolor	A	Ms5	CIR53#2803008	28_3_8
Cam5	Cameroon	Tcholliré	November, 2007	sorghum	Sorghum bicolor	A	Ms5	CIR53#2803009	28_3_9
Cam5	Cameroon	Tcholliré	November, 2007	sorghum	Sorghum bicolor	A	Ms5	CIR53#2803010	28_3_10
Cam5	Cameroon	Tcholliré	November, 2007	sorghum	Sorghum bicolor	A	Ms5	CIR53#2803011	28_3_11
Cam5	Cameroon	Tcholliré	November, 2007	sorghum	Sorghum bicolor	A	Ms5	CIR53#2803012	28_3_12
Cam5	Cameroon	Tcholliré	November, 2007	sorghum	Sorghum bicolor	A	Ms5	CIR53#2803013	28_3_13
Cam5	Cameroon	Tcholliré	November, 2007	sorghum	Sorghum bicolor	A	Ms5	CIR53#2803014	28_3_14
Cam5	Cameroon	Tcholliré	November, 2007	sorghum	Sorghum bicolor	A	Ms5	CIR53#2803015	28_3_15
Cam5	Cameroon	Tcholliré	November, 2007	sorghum	Sorghum bicolor	A	Ms5	CIR53#2803016	28_3_16
Cam5	Cameroon	Tcholliré	November, 2007	sorghum	Sorghum bicolor	A	Ms5	CIR53#2803017	28_3_17
Cam5	Cameroon	Tcholliré	November, 2007	sorghum	Sorghum bicolor	A	Ms5	CIR53#2803018	28_3_18
Cam5	Cameroon	Tcholliré	November, 2007	sorghum	Sorghum bicolor	A	Ms5	CIR53#2803019	28_3_19
Cam5	Cameroon	Tcholliré	November, 2007	sorghum	Sorghum bicolor	A	Ms5	CIR53#2803020	28_3_20
Cam5	Cameroon	Tcholliré	November, 2007	sorghum	Sorghum bicolor	A	Ms5	CIR53#2803021	28_3_21
Cam5	Cameroon	Tcholliré	November, 2007	sorghum	Sorghum bicolor	A	Ms5	CIR53#2803022	28_3_22
Cam5	Cameroon	Tcholliré	November, 2007	sorghum	Sorghum bicolor	A	Ms5	CIR53#2803023	28_3_23
Cam5	Cameroon	Tcholliré	November, 2007	sorghum	Sorghum bicolor	A	Ms5	CIR53#2803024	28_3_24
Cam5	Cameroon	Tcholliré	November, 2007	sorghum	Sorghum bicolor	A	Ms5	CIR53#2803025	28_3_25
Cam5	Cameroon	Tcholliré	November, 2007	sorghum	Sorghum bicolor	A	Ms5	CIR53#2803026	28_3_26
Cam5	Cameroon	Tcholliré	November, 2007	sorghum	Sorghum bicolor	A	Ms5	CIR53#2803027	28_3_27
Cam5	Cameroon	Tcholliré	November, 2007	sorghum	Sorghum bicolor	A	Ms5	CIR53#2803028	28_3_28
Cam5	Cameroon	Tcholliré	November, 2007	sorghum	Sorghum bicolor	A	Ms5	CIR53#2803029	28_3_29
Cam5	Cameroon	Tcholliré	November, 2007	sorghum	Sorghum bicolor	A	Ms5	CIR53#2803030	28_3_30
Cam5	Cameroon	Tcholliré	November, 2007	sorghum	Sorghum bicolor	A	Ms5	CIR53#2803031	28_3_31
Cam5	Cameroon	Tcholliré	November, 2007	sorghum	Sorghum bicolor	A	Ms5	CIR53#2803032	28_3_32
Chi1	China	Chenzhou City	July, 2010	sorghum	Sorghum bicolor			CIR53#2341100	23_41_100	MSW049-13	KJ083167	1
Chi1	China	Chenzhou City	July, 2010	sorghum	Sorghum bicolor			CIR53#2341099	23_41_99	MSW048-13	KJ083168	1
Chi1	China	Chenzhou City	July, 2010	sorghum	Sorghum bicolor			CIR53#2341096	23_41_96	MSW047-13	KJ083169	1
Chi1	China	Chenzhou City	July, 2010	sorghum	Sorghum bicolor	E	Ms32	CIR53#2341074	23_41_74
Chi1	China	Chenzhou City	July, 2010	sorghum	Sorghum bicolor			CIR53#2341091	23_41_91	MSW046-13	KJ083170	1
Chi1	China	Chenzhou City	July, 2010	sorghum	Sorghum bicolor	E	Ms33	CIR53#2341076	23_41_76
Chi1	China	Chenzhou City	July, 2010	sorghum	Sorghum bicolor	E	Ms32	CIR53#2341090	23_41_90	MSW045-13	KJ083171	1
Chi1	China	Chenzhou City	July, 2010	sorghum	Sorghum bicolor	E	Ms33	CIR53#2341088	23_41_88	MSW044-13	KJ083172	1
Chi1	China	Chenzhou City	July, 2010	sorghum	Sorghum bicolor	E	Ms33	CIR53#2341079	23_41_79
Chi1	China	Chenzhou City	July, 2010	sorghum	Sorghum bicolor	E	Ms33	CIR53#2341082	23_41_82
Chi1	China	Chenzhou City	July, 2010	sorghum	Sorghum bicolor	E	Ms33	CIR53#2341083	23_41_83
Chi1	China	Chenzhou City	July, 2010	sorghum	Sorghum bicolor	E	Ms33	CIR53#2341084	23_41_84
Chi1	China	Chenzhou City	July, 2010	sorghum	Sorghum bicolor	E	Ms33	CIR53#2341085	23_41_85
Chi1	China	Chenzhou City	July, 2010	sorghum	Sorghum bicolor	E	Ms33	CIR53#2341086	23_41_86	MSW043-13	KJ083173	1
Chi1	China	Chenzhou City	July, 2010	sorghum	Sorghum bicolor	E	Ms33	CIR53#2341078	23_41_78	MSW042-13	KJ083174	1
Chi1	China	Chenzhou City	July, 2010	sorghum	Sorghum bicolor	E	Ms33	CIR53#2341089	23_41_89
Chi1	China	Chenzhou City	July, 2010	sorghum	Sorghum bicolor	E	Ms33	CIR53#2341077	23_41_77	MSW041-13	KJ083175	1
Chi1	China	Chenzhou City	July, 2010	sorghum	Sorghum bicolor	E	Ms33	CIR53#2341075	23_41_75	MSW040-13	KJ083176	1
Chi1	China	Chenzhou City	July, 2010	sorghum	Sorghum bicolor			CIR53#2341066	23_41_66	MSW039-13	KJ083177	1
Chi1	China	Chenzhou City	July, 2010	sorghum	Sorghum bicolor	E	Ms33	CIR53#2341098	23_41_98
Chi1	China	Chenzhou City	July, 2010	sorghum	Sorghum bicolor			CIR53#2341063	23_41_63	MSW038-13	KJ083178	1
Chi1	China	Chenzhou City	July, 2010	sorghum	Sorghum bicolor			CIR53#2341055	23_41_55	MSW037-13	KJ083179	1
Col1	Columbia	Jamundi valle	June, 2008	sugarcane	Saccharum sp.	C	Ms11	CIR53#0401001	Col1_1
Col1	Columbia	Jamundi valle	June, 2008	sugarcane	Saccharum sp.	C	Ms6	CIR53#0401002	Col1_2
Col1	Columbia	Jamundi valle	June, 2008	sugarcane	Saccharum sp.	C	Ms11	CIR53#0401003	Col1_3
Col1	Columbia	Jamundi valle	June, 2008	sugarcane	Saccharum sp.	C	Ms11	CIR53#0401004	Col1_4
Col1	Columbia	Jamundi valle	June, 2008	sugarcane	Saccharum sp.	C	Ms11	CIR53#0401005	Col1_5
Col1	Columbia	Jamundi valle	June, 2008	sugarcane	Saccharum sp.	C	Ms11	CIR53#0401007	Col1_7
Col1	Columbia	Jamundi valle	June, 2008	sugarcane	Saccharum sp.	C	Ms6	CIR53#0401009	Col1_9
Col1	Columbia	Jamundi valle	June, 2008	sugarcane	Saccharum sp.	C	Ms6	CIR53#0401011	Col1_11
Col1	Columbia	Jamundi valle	June, 2008	sugarcane	Saccharum sp.	C	Ms6	CIR53#0401012	Col1_12
Col1	Columbia	Jamundi valle	June, 2008	sugarcane	Saccharum sp.	C	Ms6	CIR53#0401013	Col1_13
Col1	Columbia	Jamundi valle	June, 2008	sugarcane	Saccharum sp.	C	Ms6	CIR53#0401014	Col1_14
Col1	Columbia	Jamundi valle	June, 2008	sugarcane	Saccharum sp.	C	Ms6	CIR53#0401017	Col1_17
Col1	Columbia	Jamundi valle	June, 2008	sugarcane	Saccharum sp.	C	Ms6	CIR53#0401019	Col1_19
Col1	Columbia	Jamundi valle	June, 2008	sugarcane	Saccharum sp.	C	Ms6	CIR53#0401020	Col1_20
Col1	Columbia	Jamundi valle	June, 2008	sugarcane	Saccharum sp.	C	Ms6	CIR53#0401021	Col1_21
Col1	Columbia	Jamundi valle	June, 2008	sugarcane	Saccharum sp.	C	Ms6	CIR53#0401022	Col1_22
Col1	Columbia	Jamundi valle	June, 2008	sugarcane	Saccharum sp.	C	Ms6	CIR53#0401023	Col1_23
Col1	Columbia	Jamundi valle	June, 2008	sugarcane	Saccharum sp.	C	Ms11	CIR53#0401026	Col1_26
Col1	Columbia	Jamundi valle	June, 2008	sugarcane	Saccharum sp.	C	Ms6	CIR53#0401028	Col1_28
Col1	Columbia	Jamundi valle	June, 2008	sugarcane	Saccharum sp.	C	Ms6	CIR53#0401029	Col1_29
Col1	Columbia	Jamundi valle	June, 2008	sugarcane	Saccharum sp.	C	Ms6	CIR53#0401030	Col1_30
Col1	Columbia	Jamundi valle	June, 2008	sugarcane	Saccharum sp.	C	Ms6	CIR53#0401031	Col1_31
Col1	Columbia	Jamundi valle	June, 2008	sugarcane	Saccharum sp.	C	Ms6	CIR53#0401032	Col1_32
Col2	Columbia	Tulua valle	June, 2008	sugarcane	Saccharum sp.	C	Ms7	CIR53#0402001	Col2_1
Col2	Columbia	Tulua valle	June, 2008	sugarcane	Saccharum sp.	C	Ms7	CIR53#0402002	Col2_2
Col2	Columbia	Tulua valle	June, 2008	sugarcane	Saccharum sp.	C	Ms11	CIR53#0402003	Col2_3
Col2	Columbia	Tulua valle	June, 2008	sugarcane	Saccharum sp.	C	Ms7	CIR53#0402004	Col2_4
Col2	Columbia	Tulua valle	June, 2008	sugarcane	Saccharum sp.	C	Ms7	CIR53#0402005	Col2_5
Col2	Columbia	Tulua valle	June, 2008	sugarcane	Saccharum sp.	C	Ms6	CIR53#0402006	Col2_6
Col2	Columbia	Tulua valle	June, 2008	sugarcane	Saccharum sp.	C	Ms7	CIR53#0402007	Col2_7	MSW106-13	KJ083110	2
Col2	Columbia	Tulua valle	June, 2008	sugarcane	Saccharum sp.	C	Ms7	CIR53#0402008	Col2_8
Col2	Columbia	Tulua valle	June, 2008	sugarcane	Saccharum sp.	C	Ms7	CIR53#0402009	Col2_9
Col2	Columbia	Tulua valle	June, 2008	sugarcane	Saccharum sp.	C	Ms11	CIR53#0402010	Col2_10
Col2	Columbia	Tulua valle	June, 2008	sugarcane	Saccharum sp.	C	Ms11	CIR53#0402011	Col2_11
Col2	Columbia	Tulua valle	June, 2008	sugarcane	Saccharum sp.	C	Ms11	CIR53#0402012	Col2_12
Col2	Columbia	Tulua valle	June, 2008	sugarcane	Saccharum sp.	C	Ms7	CIR53#0402014	Col2_14
Col2	Columbia	Tulua valle	June, 2008	sugarcane	Saccharum sp.	C	Ms11	CIR53#0402015	Col2_15
Col2	Columbia	Tulua valle	June, 2008	sugarcane	Saccharum sp.	C	Ms7	CIR53#0402016	Col2_16
Col2	Columbia	Tulua valle	June, 2008	sugarcane	Saccharum sp.	C	Ms7	CIR53#0402017	Col2_17
Col2	Columbia	Tulua valle	June, 2008	sugarcane	Saccharum sp.	C	Ms11	CIR53#0402018	Col2_18
Col2	Columbia	Tulua valle	June, 2008	sugarcane	Saccharum sp.	C	Ms11	CIR53#0402019	Col2_19
Col2	Columbia	Tulua valle	June, 2008	sugarcane	Saccharum sp.	C	Ms11	CIR53#0402020	Col2_20
Col2	Columbia	Tulua valle	June, 2008	sugarcane	Saccharum sp.	C	Ms11	CIR53#0402021	Col2_21
Col2	Columbia	Tulua valle	June, 2008	sugarcane	Saccharum sp.	C	Ms11	CIR53#0402022	Col2_22
Col2	Columbia	Tulua valle	June, 2008	sugarcane	Saccharum sp.	C	Ms7	CIR53#0402023	Col2_23
Col2	Columbia	Tulua valle	June, 2008	sugarcane	Saccharum sp.	C	Ms11	CIR53#0402024	Col2_24
Col2	Columbia	Tulua valle	June, 2008	sugarcane	Saccharum sp.	C	Ms11	CIR53#0402025	Col2_25
Col2	Columbia	Tulua valle	June, 2008	sugarcane	Saccharum sp.	C	Ms11	CIR53#0402026	Col2_26
Col2	Columbia	Tulua valle	June, 2008	sugarcane	Saccharum sp.	C	Ms7	CIR53#0402027	Col2_27
Col2	Columbia	Tulua valle	June, 2008	sugarcane	Saccharum sp.	C	Ms11	CIR53#0402028	Col2_28
Col2	Columbia	Tulua valle	June, 2008	sugarcane	Saccharum sp.	C	Ms7	CIR53#0402029	Col2_29
Col2	Columbia	Tulua valle	June, 2008	sugarcane	Saccharum sp.	C	Ms7	CIR53#0402030	Col2_30
Col2	Columbia	Tulua valle	June, 2008	sugarcane	Saccharum sp.	C	Ms11	CIR53#0402031	Col2_31
Col2	Columbia	Tulua valle	June, 2008	sugarcane	Saccharum sp.	C	Ms7	CIR53#0402032	Col2_32
Col3	Columbia	Tulua valle	June, 2008	sugarcane	Saccharum sp.	C	Ms11	CIR53#0403002	Col3_2
Col3	Columbia	Tulua valle	June, 2008	sugarcane	Saccharum sp.	C	Ms11	CIR53#0403004	Col3_4
Col3	Columbia	Tulua valle	June, 2008	sugarcane	Saccharum sp.	C	Ms11	CIR53#0403005	Col3_5
Col3	Columbia	Tulua valle	June, 2008	sugarcane	Saccharum sp.	C	Ms11	CIR53#0403006	Col3_6
Col3	Columbia	Tulua valle	June, 2008	sugarcane	Saccharum sp.	C	Ms11	CIR53#0403007	Col3_7
Col3	Columbia	Tulua valle	June, 2008	sugarcane	Saccharum sp.	C	Ms11	CIR53#0403008	Col3_8
Col3	Columbia	Tulua valle	June, 2008	sugarcane	Saccharum sp.	C	Ms11	CIR53#0403009	Col3_9
Col3	Columbia	Tulua valle	June, 2008	sugarcane	Saccharum sp.	C	Ms7	CIR53#0403010	Col3_10
Col3	Columbia	Tulua valle	June, 2008	sugarcane	Saccharum sp.	C	Ms7	CIR53#0403011	Col3_11
Col3	Columbia	Tulua valle	June, 2008	sugarcane	Saccharum sp.	C	Ms11	CIR53#0403012	Col3_12
Col3	Columbia	Tulua valle	June, 2008	sugarcane	Saccharum sp.	C	Ms11	CIR53#0403013	Col3_13
Col3	Columbia	Tulua valle	June, 2008	sugarcane	Saccharum sp.	C	Ms11	CIR53#0403015	Col3_15
Col3	Columbia	Tulua valle	June, 2008	sugarcane	Saccharum sp.	C	Ms11	CIR53#0403016	Col3_16
Col3	Columbia	Tulua valle	June, 2008	sugarcane	Saccharum sp.	C	Ms11	CIR53#0403018	Col3_18
Col3	Columbia	Tulua valle	June, 2008	sugarcane	Saccharum sp.	C	Ms11	CIR53#0403019	Col3_19
Col3	Columbia	Tulua valle	June, 2008	sugarcane	Saccharum sp.	C	Ms11	CIR53#0403020	Col3_20
Col3	Columbia	Tulua valle	June, 2008	sugarcane	Saccharum sp.	C	Ms11	CIR53#0403021	Col3_21
Col3	Columbia	Tulua valle	June, 2008	sugarcane	Saccharum sp.	C	Ms11	CIR53#0403022	Col3_22
Col3	Columbia	Tulua valle	June, 2008	sugarcane	Saccharum sp.	C	Ms11	CIR53#0403024	Col3_24
Col3	Columbia	Tulua valle	June, 2008	sugarcane	Saccharum sp.	C	Ms11	CIR53#0403025	Col3_25
Col3	Columbia	Tulua valle	June, 2008	sugarcane	Saccharum sp.	C	Ms11	CIR53#0403027	Col3_27
Ecu1	Ecuador	Maridueñas, Guaya	March, 2009	sugarcane	Saccharum sp.			CIR53#4201002	42_1_2	MSW086-13	KJ083130	2
Ecu1	Ecuador	Maridueñas, Guaya	March, 2009	sugarcane	Saccharum sp.	C	Ms11	CIR53#4201003	42_1_3
Ecu1	Ecuador	Maridueñas, Guaya	March, 2009	sugarcane	Saccharum sp.	C	Ms11	CIR53#4201004	42_1_4
Ecu1	Ecuador	Maridueñas, Guaya	March, 2009	sugarcane	Saccharum sp.	C	Ms11	CIR53#4201005	42_1_5
Ecu1	Ecuador	Maridueñas, Guaya	March, 2009	sugarcane	Saccharum sp.	C	Ms11	CIR53#4201007	42_1_7
Ecu1	Ecuador	Maridueñas, Guaya	March, 2009	sugarcane	Saccharum sp.	C	Ms11	CIR53#4201008	42_1_8
Ecu1	Ecuador	Maridueñas, Guaya	March, 2009	sugarcane	Saccharum sp.	C	Ms11	CIR53#4201009	42_1_9
Ecu1	Ecuador	Maridueñas, Guaya	March, 2009	sugarcane	Saccharum sp.	C	Ms11	CIR53#4201010	42_1_10
Ecu1	Ecuador	Maridueñas, Guaya	March, 2009	sugarcane	Saccharum sp.	C	Ms11	CIR53#4201011	42_1_11
Ecu1	Ecuador	Maridueñas, Guaya	March, 2009	sugarcane	Saccharum sp.	C	Ms11	CIR53#4201013	42_1_13
Ecu1	Ecuador	Maridueñas, Guaya	March, 2009	sugarcane	Saccharum sp.	C	Ms11	CIR53#4201017	42_1_17
Ecu1	Ecuador	Maridueñas, Guaya	March, 2009	sugarcane	Saccharum sp.	C	Ms11	CIR53#4201018	42_1_18
Ecu1	Ecuador	Maridueñas, Guaya	March, 2009	sugarcane	Saccharum sp.	C	Ms11	CIR53#4201019	42_1_19
Ecu1	Ecuador	Maridueñas, Guaya	March, 2009	sugarcane	Saccharum sp.	C	Ms11	CIR53#4201024	42_1_24
Ecu1	Ecuador	Maridueñas, Guaya	March, 2009	sugarcane	Saccharum sp.	C	Ms11	CIR53#4201025	42_1_25
Ecu1	Ecuador	Maridueñas, Guaya	March, 2009	sugarcane	Saccharum sp.	C	Ms11	CIR53#4201026	42_1_26
Ecu1	Ecuador	Maridueñas, Guaya	March, 2009	sugarcane	Saccharum sp.	C	Ms11	CIR53#4201028	42_1_28
Ecu1	Ecuador	Maridueñas, Guaya	March, 2009	sugarcane	Saccharum sp.	C	Ms11	CIR53#4201030	42_1_30
Ecu1	Ecuador	Maridueñas, Guaya	March, 2009	sugarcane	Saccharum sp.	C	Ms11	CIR53#4201032	42_1_32
Gua1	Guadeloupe	Marie Galante	June, 2009	sugarcane	Saccharum sp.	C	Ms11	CIR53#0703001	7-30_9
Gua1	Guadeloupe	Marie Galante	June, 2009	sugarcane	Saccharum sp.	C	Ms11	CIR53#0703002	7_3_2
Gua1	Guadeloupe	Marie Galante	June, 2009	sugarcane	Saccharum sp.	C	Ms11	CIR53#0703003	7_3_8
Gua1	Guadeloupe	Marie Galante	June, 2009	sugarcane	Saccharum sp.	C	Ms11	CIR53#0703004	7_3_1
Gua1	Guadeloupe	Marie Galante	June, 2009	sugarcane	Saccharum sp.	C	Ms11	CIR53#0703005	7_3_2
Gua1	Guadeloupe	Marie Galante	June, 2009	sugarcane	Saccharum sp.	C	Ms11	CIR53#0703006	7_3_3
Gua1	Guadeloupe	Marie Galante	June, 2009	sugarcane	Saccharum sp.	C	Ms11	CIR53#0703007	7_3_6
Gua1	Guadeloupe	Marie Galante	June, 2009	sugarcane	Saccharum sp.	C	Ms11	CIR53#0703008	7_3_7
Gua1	Guadeloupe	Marie Galante	June, 2009	sugarcane	Saccharum sp.	C	Ms11	CIR53#0703009	7_3_8
Gua1	Guadeloupe	Marie Galante	June, 2009	sugarcane	Saccharum sp.	C	Ms11	CIR53#0703010	7_3_3
Gua1	Guadeloupe	Marie Galante	June, 2009	sugarcane	Saccharum sp.	C	Ms11	CIR53#0703011	7_3_5
Gua1	Guadeloupe	Marie Galante	June, 2009	sugarcane	Saccharum sp.	C	Ms11	CIR53#0703012	7_3_8
Gua1	Guadeloupe	Marie Galante	June, 2009	sugarcane	Saccharum sp.	C	Ms11	CIR53#0703013	7_3_2
Gua2	Guadeloupe	St Jean, Petit Bourg	June, 2009	sugarcane	Saccharum sp.	C	Ms11	CIR53#0709003	7_9_3
Gua2	Guadeloupe	St Jean, Petit Bourg	June, 2009	sugarcane	Saccharum sp.	C	Ms11	CIR53#0709009	7_9_9
Gua2	Guadeloupe	St Jean, Petit Bourg	June, 2009	sugarcane	Saccharum sp.	C	Ms11	CIR53#0709010	7_9_10
Gua2	Guadeloupe	St Jean, Petit Bourg	June, 2009	sugarcane	Saccharum sp.	C	Ms11	CIR53#0709011	7_9_11
Gua2	Guadeloupe	St Jean, Petit Bourg	June, 2009	sugarcane	Saccharum sp.	C	Ms11	CIR53#0709012	7_9_12
Gua2	Guadeloupe	St Jean, Petit Bourg	June, 2009	sugarcane	Saccharum sp.	C	Ms11	CIR53#0709015	7_9_15
Gua2	Guadeloupe	St Jean, Petit Bourg	June, 2009	sugarcane	Saccharum sp.	C	Ms11	CIR53#0709024	7_9_24
Gua2	Guadeloupe	St Jean, Petit Bourg	June, 2009	sugarcane	Saccharum sp.	C	Ms11	CIR53#0709041	7_9_41
Gua2	Guadeloupe	St Jean, Petit Bourg	June, 2009	sugarcane	Saccharum sp.	C	Ms11	CIR53#0709042	7_9_42
Gua2	Guadeloupe	St Jean, Petit Bourg	June, 2009	sugarcane	Saccharum sp.	C	Ms11	CIR53#0709044	7_9_44
Gua3	Guadeloupe	St Jean, Petit Bourg	June, 2009	sugarcane	Saccharum sp.	C	Ms11	CIR53#0712003	7_12_3
Gua3	Guadeloupe	St Jean, Petit Bourg	June, 2009	sugarcane	Saccharum sp.	C	Ms11	CIR53#0712004	7_12_4
Gua3	Guadeloupe	St Jean, Petit Bourg	June, 2009	sugarcane	Saccharum sp.	C	Ms11	CIR53#0712005	7_12_5
Gua3	Guadeloupe	St Jean, Petit Bourg	June, 2009	sugarcane	Saccharum sp.	C	Ms11	CIR53#0712008	7_12_8
Gua3	Guadeloupe	St Jean, Petit Bourg	June, 2009	sugarcane	Saccharum sp.	C	Ms11	CIR53#0712009	7_12_9
Gua3	Guadeloupe	St Jean, Petit Bourg	June, 2009	sugarcane	Saccharum sp.	C	Ms11	CIR53#0712010	7_12_10
Gua3	Guadeloupe	St Jean, Petit Bourg	June, 2009	sugarcane	Saccharum sp.	C	Ms11	CIR53#0712011	7_12_11
Gua3	Guadeloupe	St Jean, Petit Bourg	June, 2009	sugarcane	Saccharum sp.	C	Ms11	CIR53#0712013	7_12_13
Gua3	Guadeloupe	St Jean, Petit Bourg	June, 2009	sugarcane	Saccharum sp.	C	Ms11	CIR53#0712014	7_12_14
Gua3	Guadeloupe	St Jean, Petit Bourg	June, 2009	sugarcane	Saccharum sp.	C	Ms11	CIR53#0712015	7_12_15
Gua3	Guadeloupe	St Jean, Petit Bourg	June, 2009	sugarcane	Saccharum sp.	C	Ms11	CIR53#0712016	7_12_16
Gua4	Guadeloupe	Le Moule, Gardel	June, 2009	sugarcane	Saccharum sp.	C	Ms11	CIR53#0729001	7_29_1
Gua4	Guadeloupe	Le Moule, Gardel	June, 2009	sugarcane	Saccharum sp.	C	Ms11	CIR53#0729002	7_29_2
Gua4	Guadeloupe	Le Moule, Gardel	June, 2009	sugarcane	Saccharum sp.	C	Ms11	CIR53#0729003	7_29_3
Gua4	Guadeloupe	Le Moule, Gardel	June, 2009	sugarcane	Saccharum sp.	C	Ms11	CIR53#0729004	7_29_4
Gua4	Guadeloupe	Le Moule, Gardel	June, 2009	sugarcane	Saccharum sp.	C	Ms11	CIR53#0729005	7_29_5
Gua4	Guadeloupe	Le Moule, Gardel	June, 2009	sugarcane	Saccharum sp.	C	Ms11	CIR53#0729006	7_29_6
Gua4	Guadeloupe	Le Moule, Gardel	June, 2009	sugarcane	Saccharum sp.	C	Ms11	CIR53#0729007	7_29_7
Gua4	Guadeloupe	Le Moule, Gardel	June, 2009	sugarcane	Saccharum sp.	C	Ms11	CIR53#0729008	7_29_8
Gua4	Guadeloupe	Le Moule, Gardel	June, 2009	sugarcane	Saccharum sp.	C	Ms11	CIR53#0729009	7_29_9
Gua4	Guadeloupe	Le Moule, Gardel	June, 2009	sugarcane	Saccharum sp.	C	Ms11	CIR53#0729010	7_29_10
Gua4	Guadeloupe	Le Moule, Gardel	June, 2009	sugarcane	Saccharum sp.	C	Ms11	CIR53#0729011	7_29_11
Gua4	Guadeloupe	Le Moule, Gardel	June, 2009	sugarcane	Saccharum sp.	C	Ms11	CIR53#0729012	7_29_12
Gua4	Guadeloupe	Le Moule, Gardel	June, 2009	sugarcane	Saccharum sp.	C	Ms11	CIR53#0729013	7_29_13
Gua4	Guadeloupe	Le Moule, Gardel	June, 2009	sugarcane	Saccharum sp.	C	Ms11	CIR53#0729014	7_29_14
Gua4	Guadeloupe	Le Moule, Gardel	June, 2009	sugarcane	Saccharum sp.	C	Ms11	CIR53#0729015	7_29_15
Gua5	Guadeloupe	Lamentin, Grosse Montagne	June, 2009	sugarcane	Saccharum sp.	C	Ms11	CIR53#0730001	7_30_1
Gua5	Guadeloupe	Lamentin, Grosse Montagne	June, 2009	sugarcane	Saccharum sp.	C	Ms11	CIR53#0730002	7_30_2
Gua5	Guadeloupe	Lamentin, Grosse Montagne	June, 2009	sugarcane	Saccharum sp.	C	Ms11	CIR53#0730003	7_30_3
Gua5	Guadeloupe	Lamentin, Grosse Montagne	June, 2009	sugarcane	Saccharum sp.	C	Ms11	CIR53#0730004	7_30_4
Gua5	Guadeloupe	Lamentin, Grosse Montagne	June, 2009	sugarcane	Saccharum sp.	C	Ms11	CIR53#0730005	7_30_5
Gua5	Guadeloupe	Lamentin, Grosse Montagne	June, 2009	sugarcane	Saccharum sp.	C	Ms8	CIR53#0730032	7_30_32	MSW007-13	KJ083209	2
Gua5	Guadeloupe	Lamentin, Grosse Montagne	June, 2009	sugarcane	Saccharum sp.	C	Ms11	CIR53#0730007	7_30_7
Gua5	Guadeloupe	Lamentin, Grosse Montagne	June, 2009	sugarcane	Saccharum sp.	C	Ms11	CIR53#0730008	7_30_8
Gua5	Guadeloupe	Lamentin, Grosse Montagne	June, 2009	sugarcane	Saccharum sp.	C	Ms11	CIR53#0730009	7_30_9
Gua5	Guadeloupe	Lamentin, Grosse Montagne	June, 2009	sugarcane	Saccharum sp.	C	Ms11	CIR53#0730010	7_30_10
Gua5	Guadeloupe	Lamentin, Grosse Montagne	June, 2009	sugarcane	Saccharum sp.	C	Ms11	CIR53#0730011	7_30_11
Gua5	Guadeloupe	Lamentin, Grosse Montagne	June, 2009	sugarcane	Saccharum sp.	C	Ms11	CIR53#0730012	7_30_12
Gua5	Guadeloupe	Lamentin, Grosse Montagne	June, 2009	sugarcane	Saccharum sp.	C	Ms11	CIR53#0730013	7_30_13
Gua5	Guadeloupe	Lamentin, Grosse Montagne	June, 2009	sugarcane	Saccharum sp.	C	Ms11	CIR53#0730014	7_30_14
Gua5	Guadeloupe	Lamentin, Grosse Montagne	June, 2009	sugarcane	Saccharum sp.	C	Ms11	CIR53#0730015	7_30_15
Gua5	Guadeloupe	Lamentin, Grosse Montagne	June, 2009	sugarcane	Saccharum sp.	C	Ms11	CIR53#0730016	7_30_16
Gua5	Guadeloupe	Lamentin, Grosse Montagne	June, 2009	sugarcane	Saccharum sp.	C	Ms11	CIR53#0730017	7_30_17
Gua5	Guadeloupe	Lamentin, Grosse Montagne	June, 2009	sugarcane	Saccharum sp.	C	Ms11	CIR53#0730018	7_30_18
Gua5	Guadeloupe	Lamentin, Grosse Montagne	June, 2009	sugarcane	Saccharum sp.	C	Ms11	CIR53#0730019	7_30_19
Gua5	Guadeloupe	Lamentin, Grosse Montagne	June, 2009	sugarcane	Saccharum sp.	C	Ms11	CIR53#0730020	7_30_20
Gua5	Guadeloupe	Lamentin, Grosse Montagne	June, 2009	sugarcane	Saccharum sp.	C	Ms11	CIR53#0730021	7_30_21
Gua5	Guadeloupe	Lamentin, Grosse Montagne	June, 2009	sugarcane	Saccharum sp.	C	Ms8	CIR53#0730022	7_30_22
Gua5	Guadeloupe	Lamentin, Grosse Montagne	June, 2009	sugarcane	Saccharum sp.	C	Ms11	CIR53#0730023	7_30_23
Gua5	Guadeloupe	Lamentin, Grosse Montagne	June, 2009	sugarcane	Saccharum sp.	C	Ms11	CIR53#0730024	7_30_24
Gua5	Guadeloupe	Lamentin, Grosse Montagne	June, 2009	sugarcane	Saccharum sp.	C	Ms11	CIR53#0730025	7_30_25
Gua5	Guadeloupe	Lamentin, Grosse Montagne	June, 2009	sugarcane	Saccharum sp.	C	Ms11	CIR53#0730026	7_30_26
Gua5	Guadeloupe	Lamentin, Grosse Montagne	June, 2009	sugarcane	Saccharum sp.	C	Ms8	CIR53#0730027	7_30_27
Gua5	Guadeloupe	Lamentin, Grosse Montagne	June, 2009	sugarcane	Saccharum sp.	C	Ms11	CIR53#0730028	7_30_28
Gua5	Guadeloupe	Lamentin, Grosse Montagne	June, 2009	sugarcane	Saccharum sp.	C	Ms11	CIR53#0730029	7_30_29
Gua5	Guadeloupe	Lamentin, Grosse Montagne	June, 2009	sugarcane	Saccharum sp.	C	Ms11	CIR53#0730030	7_30_30
Gua5	Guadeloupe	Lamentin, Grosse Montagne	June, 2009	sugarcane	Saccharum sp.	C	Ms11	CIR53#0730031	7_30_31
Gua5	Guadeloupe	Lamentin, Grosse Montagne	June, 2009	sugarcane	Saccharum sp.	C	Ms11	CIR53#0730006	7_30_6	MSW006-13	KJ083210	2
Haw1	Hawaii	Maunawili	August, 2007	sugarcane	Saccharum sp.	D	Ms9	CIR53#0501003	5_1_3
Haw1	Hawaii	Maunawili	August, 2007	sugarcane	Saccharum sp.	D	Ms9	CIR53#0501005	5_1_5
Haw1	Hawaii	Maunawili	August, 2007	sugarcane	Saccharum sp.	D	Ms9	CIR53#0501008	5_1_8
Haw1	Hawaii	Maunawili	August, 2007	sugarcane	Saccharum sp.	D	Ms9	CIR53#0501009	5_1_9
Haw1	Hawaii	Maunawili	August, 2007	sugarcane	Saccharum sp.	D	Ms9	CIR53#0501010	5_1_10
Haw1	Hawaii	Maunawili	August, 2007	sugarcane	Saccharum sp.	D	Ms9	CIR53#0501011	5_1_11
Haw1	Hawaii	Maunawili	August, 2007	sugarcane	Saccharum sp.	D	Ms9	CIR53#0501015	5_1_15
Haw1	Hawaii	Maunawili	August, 2007	sugarcane	Saccharum sp.	D	Ms9	CIR53#0501016	5_1_16
Haw1	Hawaii	Maunawili	August, 2007	sugarcane	Saccharum sp.	D	Ms9	CIR53#0501022	5_1_22
Haw1	Hawaii	Maunawili	August, 2007	sugarcane	Saccharum sp.	D	Ms9	CIR53#0501024	5_1_24
Haw1	Hawaii	Maunawili	August, 2007	sugarcane	Saccharum sp.	D	Ms9	CIR53#0501033	5_1_33
Haw1	Hawaii	Maunawili	August, 2007	sugarcane	Saccharum sp.	D	Ms9	CIR53#0501034	5_1_34
Haw2	Hawaii	Maui	August, 2007	sugarcane	Saccharum sp.	D	Ms9	CIR53#0502001	5_2_1
Haw2	Hawaii	Maui	August, 2007	sugarcane	Saccharum sp.	D	Ms9	CIR53#0502002	5_2_2
Haw2	Hawaii	Maui	August, 2007	sugarcane	Saccharum sp.	D	Ms9	CIR53#0502003	5_2_3
Haw2	Hawaii	Maui	August, 2007	sugarcane	Saccharum sp.	D	Ms9	CIR53#0502004	5_2_4
Haw2	Hawaii	Maui	August, 2007	sugarcane	Saccharum sp.	D	Ms9	CIR53#0502005	5_2_5
Haw2	Hawaii	Maui	August, 2007	sugarcane	Saccharum sp.	D	Ms9	CIR53#0502006	5_2_6
Haw2	Hawaii	Maui	August, 2007	sugarcane	Saccharum sp.	D	Ms9	CIR53#0502007	5_2_7
Haw2	Hawaii	Maui	August, 2007	sugarcane	Saccharum sp.	D	Ms9	CIR53#0502008	5_2_8
Haw2	Hawaii	Maui	August, 2007	sugarcane	Saccharum sp.	D	Ms9	CIR53#0502009	5_2_9
Haw2	Hawaii	Maui	August, 2007	sugarcane	Saccharum sp.	D	Ms9	CIR53#0502010	5_2_10
Haw2	Hawaii	Maui	August, 2007	sugarcane	Saccharum sp.	D	Ms9	CIR53#0502011	5_2_11
Haw2	Hawaii	Maui	August, 2007	sugarcane	Saccharum sp.	D	Ms9	CIR53#0502012	5_2_12
Haw2	Hawaii	Maui	August, 2007	sugarcane	Saccharum sp.	D	Ms9	CIR53#0502014	5_2_14
Haw2	Hawaii	Maui	August, 2007	sugarcane	Saccharum sp.	D	Ms9	CIR53#0502015	5_2_15
Haw2	Hawaii	Maui	August, 2007	sugarcane	Saccharum sp.	D	Ms9	CIR53#0502016	5_2_16
Haw2	Hawaii	Maui	August, 2007	sugarcane	Saccharum sp.	D	Ms9	CIR53#0502017	5_2_17
Haw2	Hawaii	Maui	August, 2007	sugarcane	Saccharum sp.	D	Ms9	CIR53#0502019	5_2_19
Haw2	Hawaii	Maui	August, 2007	sugarcane	Saccharum sp.	D	Ms9	CIR53#0502020	5_2_20
Haw2	Hawaii	Maui	August, 2007	sugarcane	Saccharum sp.	D	Ms9	CIR53#0502021	5_2_21
Haw2	Hawaii	Maui	August, 2007	sugarcane	Saccharum sp.	D	Ms9	CIR53#0502022	5_2_22
Haw3	Hawaii	Maunawili	September, 2007	sugarcane	Saccharum sp.	D	Ms9	CIR53#0503001	5_3_1
Haw3	Hawaii	Maunawili	September, 2007	sugarcane	Saccharum sp.	D	Ms9	CIR53#0503002	5_3_2
Haw3	Hawaii	Maunawili	September, 2007	sugarcane	Saccharum sp.	D	Ms9	CIR53#0503003	5_3_3
Haw3	Hawaii	Maunawili	September, 2007	sugarcane	Saccharum sp.	D	Ms9	CIR53#0503004	5_3_4
Haw3	Hawaii	Maunawili	September, 2007	sugarcane	Saccharum sp.	D	Ms9	CIR53#0503005	5_3_5
Haw3	Hawaii	Maunawili	September, 2007	sugarcane	Saccharum sp.	D	Ms9	CIR53#0503006	5_3_6
Haw3	Hawaii	Maunawili	September, 2007	sugarcane	Saccharum sp.	D	Ms9	CIR53#0503007	5_3_7	MSW001-13	KJ083215	3
Haw3	Hawaii	Maunawili	September, 2007	sugarcane	Saccharum sp.	D	Ms9	CIR53#0503008	5_3_8
Haw3	Hawaii	Maunawili	September, 2007	sugarcane	Saccharum sp.	D	Ms9	CIR53#0503009	5_3_9
Haw3	Hawaii	Maunawili	September, 2007	sugarcane	Saccharum sp.	D	Ms9	CIR53#0503010	5_3_10
Haw3	Hawaii	Maunawili	September, 2007	sugarcane	Saccharum sp.	D	Ms9	CIR53#0503011	5_3_11
Haw3	Hawaii	Maunawili	September, 2007	sugarcane	Saccharum sp.	D	Ms9	CIR53#0503012	5_3_12
Haw3	Hawaii	Maunawili	September, 2007	sugarcane	Saccharum sp.	D	Ms9	CIR53#0503013	5_3_13
Haw3	Hawaii	Maunawili	September, 2007	sugarcane	Saccharum sp.	D	Ms9	CIR53#0503014	5_3_14
Haw3	Hawaii	Maunawili	September, 2007	sugarcane	Saccharum sp.	D	Ms9	CIR53#0503015	5_3_15
Haw3	Hawaii	Maunawili	September, 2007	sugarcane	Saccharum sp.	D	Ms9	CIR53#0503016	5_3_16
Haw3	Hawaii	Maunawili	September, 2007	sugarcane	Saccharum sp.	D	Ms9	CIR53#0503017	5_3_17
Haw3	Hawaii	Maunawili	September, 2007	sugarcane	Saccharum sp.	D	Ms9	CIR53#0503018	5_3_18
Haw3	Hawaii	Maunawili	September, 2007	sugarcane	Saccharum sp.	D	Ms9	CIR53#0503019	5_3_19
Haw3	Hawaii	Maunawili	September, 2007	sugarcane	Saccharum sp.	D	Ms9	CIR53#0503020	5_3_20
Haw3	Hawaii	Maunawili	September, 2007	sugarcane	Saccharum sp.	D	Ms9	CIR53#0503021	5_3_21
Haw3	Hawaii	Maunawili	September, 2007	sugarcane	Saccharum sp.	D	Ms9	CIR53#0503022	5_3_22
Haw3	Hawaii	Maunawili	September, 2007	sugarcane	Saccharum sp.	D	Ms9	CIR53#0503023	5_3_23
Haw3	Hawaii	Maunawili	September, 2007	sugarcane	Saccharum sp.	D	Ms9	CIR53#0503024	5_3_24
Haw3	Hawaii	Maunawili	September, 2007	sugarcane	Saccharum sp.	D	Ms9	CIR53#0503025	5_3_25
Haw3	Hawaii	Maunawili	September, 2007	sugarcane	Saccharum sp.	D	Ms9	CIR53#0503026	5_3_26
Haw3	Hawaii	Maunawili	September, 2007	sugarcane	Saccharum sp.	D	Ms9	CIR53#0503027	5_3_27
Haw3	Hawaii	Maunawili	September, 2007	sugarcane	Saccharum sp.	D	Ms9	CIR53#0503028	5_3_28
Haw3	Hawaii	Maunawili	September, 2007	sugarcane	Saccharum sp.	D	Ms9	CIR53#0503029	5_3_29
Haw3	Hawaii	Maunawili	September, 2007	sugarcane	Saccharum sp.	D	Ms9	CIR53#0503030	5_3_30
Haw3	Hawaii	Maunawili	September, 2007	sugarcane	Saccharum sp.	D	Ms9	CIR53#0503031	5_3_31
Haw3	Hawaii	Maunawili	September, 2007	sugarcane	Saccharum sp.	D	Ms9	CIR53#0503032	5_3_32
Ken1	Kenya	Mtwapa 100	October, 2008	sugarcane	Saccharum sp.	C	Ms11	CIR53#5301001	53_1_1
Ken1	Kenya	Mtwapa 100	October, 2008	sugarcane	Saccharum sp.	C	Ms11	CIR53#5301006	53_1_6	MSW089-13	KJ083127	2
Ken1	Kenya	Mtwapa 100	October, 2008	sugarcane	Saccharum sp.	C	Ms11	CIR53#5301003	53_1_3
Ken1	Kenya	Mtwapa 100	October, 2008	sugarcane	Saccharum sp.	C	Ms11	CIR53#5301004	53_1_4	MSW088-13	KJ083128	2
Ken1	Kenya	Mtwapa 100	October, 2008	sugarcane	Saccharum sp.	C	Ms11	CIR53#5301005	53_1_5
Ken1	Kenya	Mtwapa 100	October, 2008	sugarcane	Saccharum sp.	A	Ms305	CIR53#5301002	53_1_2	MSW087-13	KJ083129	1
Ken1	Kenya	Mtwapa 100	October, 2008	sugarcane	Saccharum sp.	C	Ms11	CIR53#5301007	53_1_7
Ken1	Kenya	Mtwapa 100	October, 2008	sugarcane	Saccharum sp.	C	Ms11	CIR53#5301008	53_1_8
Ken1	Kenya	Mtwapa 100	October, 2008	sugarcane	Saccharum sp.	C	Ms11	CIR53#5301009	53_1_9
Ken1	Kenya	Mtwapa 100	October, 2008	sugarcane	Saccharum sp.	C	Ms11	CIR53#5301014	53_1_14
Ken1	Kenya	Mtwapa 100	October, 2008	sugarcane	Saccharum sp.	C	Ms11	CIR53#5301015	53_1_15
Ken1	Kenya	Mtwapa 100	October, 2008	sugarcane	Saccharum sp.	C	Ms11	CIR53#5301016	53_1_16
Ken1	Kenya	Mtwapa 100	October, 2008	sugarcane	Saccharum sp.	C	Ms11	CIR53#5301017	53_1_17
Ken1	Kenya	Mtwapa 100	October, 2008	sugarcane	Saccharum sp.	C	Ms11	CIR53#5301018	53_1_18
Ken1	Kenya	Mtwapa 100	October, 2008	sugarcane	Saccharum sp.	C	Ms11	CIR53#5301019	53_1_19
Ken1	Kenya	Mtwapa 100	October, 2008	sugarcane	Saccharum sp.	C	Ms11	CIR53#5301021	53_1_21
Ken1	Kenya	Mtwapa 100	October, 2008	sugarcane	Saccharum sp.	C	Ms11	CIR53#5301022	53_1_22
Ken1	Kenya	Mtwapa 100	October, 2008	sugarcane	Saccharum sp.	C	Ms11	CIR53#5301023	53_1_23
Ken1	Kenya	Mtwapa 100	October, 2008	sugarcane	Saccharum sp.	C	Ms11	CIR53#5301025	53_1_25
Ken1	Kenya	Mtwapa 100	October, 2008	sugarcane	Saccharum sp.	C	Ms11	CIR53#5301026	53_1_26
Ken1	Kenya	Mtwapa 100	October, 2008	sugarcane	Saccharum sp.	C	Ms11	CIR53#5301027	53_1_27
Ken1	Kenya	Mtwapa 100	October, 2008	sugarcane	Saccharum sp.	A	Ms306	CIR53#5301028	53_1_28
Ken1	Kenya	Mtwapa 100	October, 2008	sugarcane	Saccharum sp.	C	Ms11	CIR53#5301029	53_1_29
Ken1	Kenya	Mtwapa 100	October, 2008	sugarcane	Saccharum sp.	C	Ms11	CIR53#5301030	53_1_30
Ken1	Kenya	Mtwapa 100	October, 2008	sugarcane	Saccharum sp.	C	Ms11	CIR53#5301031	53_1_31
Ken1	Kenya	Mtwapa 100	October, 2008	sugarcane	Saccharum sp.	C	Ms11	CIR53#5301032	53_1_32
Ken2	Kenya	Mtwapa 100	October, 2008	sugarcane	Saccharum sp.	C	Ms11	CIR53#5302003	53_2_3
Ken2	Kenya	Mtwapa 100	October, 2008	sugarcane	Saccharum sp.	C	Ms11	CIR53#5302004	53_2_4
Ken2	Kenya	Mtwapa 100	October, 2008	sugarcane	Saccharum sp.	C	Ms11	CIR53#5302006	53_2_6
Ken2	Kenya	Mtwapa 100	October, 2008	sugarcane	Saccharum sp.	C	Ms11	CIR53#5302008	53_2_8
Ken2	Kenya	Mtwapa 100	October, 2008	sugarcane	Saccharum sp.	C	Ms11	CIR53#5302009	53_2_9
Ken2	Kenya	Mtwapa 100	October, 2008	sugarcane	Saccharum sp.	C	Ms11	CIR53#5302012	53_2_12
Ken2	Kenya	Mtwapa 100	October, 2008	sugarcane	Saccharum sp.	C	Ms11	CIR53#5302015	53_2_15
Ken2	Kenya	Mtwapa 100	October, 2008	sugarcane	Saccharum sp.	C	Ms11	CIR53#5302016	53_2_16
Ken2	Kenya	Mtwapa 100	October, 2008	sugarcane	Saccharum sp.	C	Ms11	CIR53#5302019	53_2_19
Ken2	Kenya	Mtwapa 100	October, 2008	sugarcane	Saccharum sp.	C	Ms11	CIR53#5302020	53_2_20
Ken2	Kenya	Mtwapa 100	October, 2008	sugarcane	Saccharum sp.	C	Ms11	CIR53#5302021	53_2_21
Ken2	Kenya	Mtwapa 100	October, 2008	sugarcane	Saccharum sp.	C	Ms11	CIR53#5302022	53_2_22
Ken2	Kenya	Mtwapa 100	October, 2008	sugarcane	Saccharum sp.	C	Ms11	CIR53#5302023	53_2_23
Ken2	Kenya	Mtwapa 100	October, 2008	sugarcane	Saccharum sp.	C	Ms11	CIR53#5302024	53_2_24
Ken2	Kenya	Mtwapa 100	October, 2008	sugarcane	Saccharum sp.	C	Ms11	CIR53#5302025	53_2_25
Ken2	Kenya	Mtwapa 100	October, 2008	sugarcane	Saccharum sp.	C	Ms11	CIR53#5302026	53_2_26
Ken2	Kenya	Mtwapa 100	October, 2008	sugarcane	Saccharum sp.	C	Ms11	CIR53#5302027	53_2_27
Ken2	Kenya	Mtwapa 100	October, 2008	sugarcane	Saccharum sp.	C	Ms11	CIR53#5302029	53_2_29
Ken2	Kenya	Mtwapa 100	October, 2008	sugarcane	Saccharum sp.	C	Ms11	CIR53#5302032	53_2_32
Ken3	Kenya	Mtwapa 100	October, 2008	sugarcane	Saccharum sp.	C	Ms11	CIR53#5303002	53_3_2
Ken3	Kenya	Mtwapa 100	October, 2008	sugarcane	Saccharum sp.	C	Ms11	CIR53#5303003	53_3_3
Ken3	Kenya	Mtwapa 100	October, 2008	sugarcane	Saccharum sp.	C	Ms11	CIR53#5303004	53_3_4
Ken3	Kenya	Mtwapa 100	October, 2008	sugarcane	Saccharum sp.	C	Ms11	CIR53#5303005	53_3_5
Ken3	Kenya	Mtwapa 100	October, 2008	sugarcane	Saccharum sp.	C	Ms11	CIR53#5303006	53_3_6
Ken3	Kenya	Mtwapa 100	October, 2008	sugarcane	Saccharum sp.	C	Ms11	CIR53#5303007	53_3_7
Ken3	Kenya	Mtwapa 100	October, 2008	sugarcane	Saccharum sp.	C	Ms11	CIR53#5303009	53_3_9
Ken3	Kenya	Mtwapa 100	October, 2008	sugarcane	Saccharum sp.	C	Ms11	CIR53#5303010	53_3_10
Ken3	Kenya	Mtwapa 100	October, 2008	sugarcane	Saccharum sp.	C	Ms11	CIR53#5303011	53_3_11
Ken3	Kenya	Mtwapa 100	October, 2008	sugarcane	Saccharum sp.	C	Ms11	CIR53#5303012	53_3_12
Ken3	Kenya	Mtwapa 100	October, 2008	sugarcane	Saccharum sp.	C	Ms11	CIR53#5303013	53_3_13
Ken3	Kenya	Mtwapa 100	October, 2008	sugarcane	Saccharum sp.	C	Ms11	CIR53#5303014	53_3_14
Ken3	Kenya	Mtwapa 100	October, 2008	sugarcane	Saccharum sp.	C	Ms11	CIR53#5303015	53_3_15
Ken3	Kenya	Mtwapa 100	October, 2008	sugarcane	Saccharum sp.	C	Ms11	CIR53#5303016	53_3_16
Ken3	Kenya	Mtwapa 100	October, 2008	sugarcane	Saccharum sp.	C	Ms11	CIR53#5303017	53_3_17
Ken3	Kenya	Mtwapa 100	October, 2008	sugarcane	Saccharum sp.	C	Ms11	CIR53#5303018	53_3_18
Ken3	Kenya	Mtwapa 100	October, 2008	sugarcane	Saccharum sp.	C	Ms11	CIR53#5303019	53_3_19
Ken3	Kenya	Mtwapa 100	October, 2008	sugarcane	Saccharum sp.	C	Ms11	CIR53#5303020	53_3_20
Ken3	Kenya	Mtwapa 100	October, 2008	sugarcane	Saccharum sp.	C	Ms11	CIR53#5303021	53_3_21
Ken3	Kenya	Mtwapa 100	October, 2008	sugarcane	Saccharum sp.	C	Ms11	CIR53#5303022	53_3_22
Ken3	Kenya	Mtwapa 100	October, 2008	sugarcane	Saccharum sp.	C	Ms11	CIR53#5303023	53_3_23
Ken3	Kenya	Mtwapa 100	October, 2008	sugarcane	Saccharum sp.	C	Ms11	CIR53#5303024	53_3_24
Ken3	Kenya	Mtwapa 100	October, 2008	sugarcane	Saccharum sp.	C	Ms11	CIR53#5303025	53_3_25
Ken3	Kenya	Mtwapa 100	October, 2008	sugarcane	Saccharum sp.	C	Ms11	CIR53#5303026	53_3_26
Ken3	Kenya	Mtwapa 100	October, 2008	sugarcane	Saccharum sp.	C	Ms11	CIR53#5303027	53_3_27
Ken3	Kenya	Mtwapa 100	October, 2008	sugarcane	Saccharum sp.	C	Ms11	CIR53#5303028	53_3_28
Ken3	Kenya	Mtwapa 100	October, 2008	sugarcane	Saccharum sp.	C	Ms11	CIR53#5303029	53_3_29
Ken3	Kenya	Mtwapa 100	October, 2008	sugarcane	Saccharum sp.	C	Ms11	CIR53#5303030	53_3_30
Ken3	Kenya	Mtwapa 100	October, 2008	sugarcane	Saccharum sp.	C	Ms11	CIR53#5303031	53_3_31
Ken3	Kenya	Mtwapa 100	October, 2008	sugarcane	Saccharum sp.	C	Ms11	CIR53#5303032	53_3_32
Ken4	Kenya	Mtwapa 90	October, 2008	sugarcane	Saccharum sp.	C	Ms11	CIR53#5304001	53_4_1
Ken4	Kenya	Mtwapa 90	October, 2008	sugarcane	Saccharum sp.	C	Ms11	CIR53#5304002	53_4_2
Ken4	Kenya	Mtwapa 90	October, 2008	sugarcane	Saccharum sp.	C	Ms11	CIR53#5304003	53_4_3
Ken4	Kenya	Mtwapa 90	October, 2008	sugarcane	Saccharum sp.	C	Ms11	CIR53#5304004	53_4_4
Ken4	Kenya	Mtwapa 90	October, 2008	sugarcane	Saccharum sp.	C	Ms11	CIR53#5304006	53_4_6
Ken4	Kenya	Mtwapa 90	October, 2008	sugarcane	Saccharum sp.	C	Ms11	CIR53#5304007	53_4_7
Ken4	Kenya	Mtwapa 90	October, 2008	sugarcane	Saccharum sp.	C	Ms11	CIR53#5304008	53_4_8
Ken4	Kenya	Mtwapa 90	October, 2008	sugarcane	Saccharum sp.	C	Ms11	CIR53#5304009	53_4_9
Ken4	Kenya	Mtwapa 90	October, 2008	sugarcane	Saccharum sp.	C	Ms11	CIR53#5304011	53_4_11
Ken4	Kenya	Mtwapa 90	October, 2008	sugarcane	Saccharum sp.	C	Ms11	CIR53#5304012	53_4_12
Ken4	Kenya	Mtwapa 90	October, 2008	sugarcane	Saccharum sp.	C	Ms11	CIR53#5304013	53_4_13
Ken4	Kenya	Mtwapa 90	October, 2008	sugarcane	Saccharum sp.	C	Ms11	CIR53#5304014	53_4_14
Ken4	Kenya	Mtwapa 90	October, 2008	sugarcane	Saccharum sp.	C	Ms11	CIR53#5304015	53_4_15
Ken4	Kenya	Mtwapa 90	October, 2008	sugarcane	Saccharum sp.	C	Ms11	CIR53#5304016	53_4_16
Ken4	Kenya	Mtwapa 90	October, 2008	sugarcane	Saccharum sp.	C	Ms11	CIR53#5304017	53_4_17
Ken4	Kenya	Mtwapa 90	October, 2008	sugarcane	Saccharum sp.	C	Ms11	CIR53#5304018	53_4_18
Ken4	Kenya	Mtwapa 90	October, 2008	sugarcane	Saccharum sp.	C	Ms11	CIR53#5304019	53_4_19
Ken4	Kenya	Mtwapa 90	October, 2008	sugarcane	Saccharum sp.	C	Ms11	CIR53#5304020	53_4_20
Ken4	Kenya	Mtwapa 90	October, 2008	sugarcane	Saccharum sp.	C	Ms11	CIR53#5304021	53_4_21
Ken4	Kenya	Mtwapa 90	October, 2008	sugarcane	Saccharum sp.	C	Ms11	CIR53#5304022	53_4_22
Ken4	Kenya	Mtwapa 90	October, 2008	sugarcane	Saccharum sp.	C	Ms11	CIR53#5304023	53_4_23
Ken4	Kenya	Mtwapa 90	October, 2008	sugarcane	Saccharum sp.	C	Ms11	CIR53#5304024	53_4_24
Ken4	Kenya	Mtwapa 90	October, 2008	sugarcane	Saccharum sp.	C	Ms11	CIR53#5304025	53_4_25
Ken4	Kenya	Mtwapa 90	October, 2008	sugarcane	Saccharum sp.	C	Ms11	CIR53#5304026	53_4_26
Ken4	Kenya	Mtwapa 90	October, 2008	sugarcane	Saccharum sp.	C	Ms11	CIR53#5304027	53_4_27
Ken4	Kenya	Mtwapa 90	October, 2008	sugarcane	Saccharum sp.	C	Ms11	CIR53#5304028	53_4_28
Ken4	Kenya	Mtwapa 90	October, 2008	sugarcane	Saccharum sp.	C	Ms11	CIR53#5304029	53_4_29
Ken4	Kenya	Mtwapa 90	October, 2008	sugarcane	Saccharum sp.	C	Ms11	CIR53#5304030	53_4_30
Ken4	Kenya	Mtwapa 90	October, 2008	sugarcane	Saccharum sp.	C	Ms11	CIR53#5304032	53_4_32
Ken5	Kenya	Kesref, Cymmit	September, 2008	sorghum	Sorghum bicolor	A	Ms306	CIR53#5402001	54_2_1
Ken5	Kenya	Kesref, Cymmit	September, 2008	sorghum	Sorghum bicolor			CIR53#5402004	54_2_4	MSW091-13	KJ083125	1
Ken5	Kenya	Kesref, Cymmit	September, 2008	sorghum	Sorghum bicolor	A	Ms305	CIR53#5402003	54_2_3
Ken5	Kenya	Kesref, Cymmit	September, 2008	sorghum	Sorghum bicolor	A	Ms306	CIR53#5402002	54_2_2	MSW090-13	KJ083126	1
Ken5	Kenya	Kesref, Cymmit	September, 2008	sorghum	Sorghum bicolor	A	Ms305	CIR53#5402005	54_2_5
Ken5	Kenya	Kesref, Cymmit	September, 2008	sorghum	Sorghum bicolor	A	Ms305	CIR53#5402006	54_2_6
Ken5	Kenya	Kesref, Cymmit	September, 2008	sorghum	Sorghum bicolor	A	Ms305	CIR53#5402007	54_2_7
Ken5	Kenya	Kesref, Cymmit	September, 2008	sorghum	Sorghum bicolor	A	Ms305	CIR53#5402009	54_2_9
Ken5	Kenya	Kesref, Cymmit	September, 2008	sorghum	Sorghum bicolor	A	Ms305	CIR53#5402027	54_2_27
Lou1	Louisiana	Terrebonne	August, 2007	sugarcane	Saccharum sp.	D	Ms9	CIR53#0803001	8_3_1
Lou1	Louisiana	Terrebonne	August, 2007	sugarcane	Saccharum sp.	D	Ms9	CIR53#0803002	8_3_2
Lou1	Louisiana	Terrebonne	August, 2007	sugarcane	Saccharum sp.	D	Ms9	CIR53#0803004	8_3_4
Lou1	Louisiana	Terrebonne	August, 2007	sugarcane	Saccharum sp.	D	Ms9	CIR53#0803006	8_3_6
Lou1	Louisiana	Terrebonne	August, 2007	sugarcane	Saccharum sp.	D	Ms9	CIR53#0803007	8_3_7
Lou1	Louisiana	Terrebonne	August, 2007	sugarcane	Saccharum sp.	D	Ms9	CIR53#0803008	8_3_8
Lou1	Louisiana	Terrebonne	August, 2007	sugarcane	Saccharum sp.	D	Ms9	CIR53#0803009	8_3_9
Lou1	Louisiana	Terrebonne	August, 2007	sugarcane	Saccharum sp.	D	Ms9	CIR53#0803011	8_3_11
Lou1	Louisiana	Terrebonne	August, 2007	sugarcane	Saccharum sp.	D	Ms9	CIR53#0803012	8_3_12
Lou1	Louisiana	Terrebonne	August, 2007	sugarcane	Saccharum sp.	D	Ms9	CIR53#0803013	8_3_13
Lou1	Louisiana	Terrebonne	August, 2007	sugarcane	Saccharum sp.	D	Ms9	CIR53#0803014	8_3_14
Lou1	Louisiana	Terrebonne	August, 2007	sugarcane	Saccharum sp.	D	Ms9	CIR53#0803015	8_3_15
Lou1	Louisiana	Terrebonne	August, 2007	sugarcane	Saccharum sp.	D	Ms9	CIR53#0803017	8_3_17
Lou1	Louisiana	Terrebonne	August, 2007	sugarcane	Saccharum sp.	D	Ms9	CIR53#0803018	8_3_18
Lou1	Louisiana	Terrebonne	August, 2007	sugarcane	Saccharum sp.	D	Ms9	CIR53#0803019	8_3_19
Lou1	Louisiana	Terrebonne	August, 2007	sugarcane	Saccharum sp.	D	Ms9	CIR53#0803021	8_3_21
Lou1	Louisiana	Terrebonne	August, 2007	sugarcane	Saccharum sp.	D	Ms9	CIR53#0803023	8_3_23
Lou1	Louisiana	Terrebonne	August, 2007	sugarcane	Saccharum sp.	D	Ms9	CIR53#0803024	8_3_24
Lou1	Louisiana	Terrebonne	August, 2007	sugarcane	Saccharum sp.	D	Ms9	CIR53#0803025	8_3_25
Lou1	Louisiana	Terrebonne	August, 2007	sugarcane	Saccharum sp.	D	Ms9	CIR53#0803026	8_3_26
Lou1	Louisiana	Terrebonne	August, 2007	sugarcane	Saccharum sp.	D	Ms9	CIR53#0803027	8_3_27
Lou1	Louisiana	Terrebonne	August, 2007	sugarcane	Saccharum sp.	D	Ms9	CIR53#0803029	8_3_29
Lou1	Louisiana	Terrebonne	August, 2007	sugarcane	Saccharum sp.	D	Ms9	CIR53#0803030	8_3_30
Lou1	Louisiana	Terrebonne	August, 2007	sugarcane	Saccharum sp.	D	Ms9	CIR53#0803031	8_3_31
Lou1	Louisiana	Terrebonne	August, 2007	sugarcane	Saccharum sp.	D	Ms9	CIR53#0803032	8_3_32
Lou2	Louisiana	Assumption	August, 2007	sugarcane	Saccharum sp.	D	Ms9	CIR53#0805001	8_5_1
Lou2	Louisiana	Assumption	August, 2007	sugarcane	Saccharum sp.	D	Ms9	CIR53#0805002	8_5_2
Lou2	Louisiana	Assumption	August, 2007	sugarcane	Saccharum sp.	D	Ms9	CIR53#0805003	8_5_3
Lou2	Louisiana	Assumption	August, 2007	sugarcane	Saccharum sp.	D	Ms9	CIR53#0805005	8_5_5
Lou2	Louisiana	Assumption	August, 2007	sugarcane	Saccharum sp.	D	Ms9	CIR53#0805006	8_5_6
Lou2	Louisiana	Assumption	August, 2007	sugarcane	Saccharum sp.	D	Ms9	CIR53#0805007	8_5_7
Lou2	Louisiana	Assumption	August, 2007	sugarcane	Saccharum sp.	D	Ms9	CIR53#0805008	8_5_8
Lou2	Louisiana	Assumption	August, 2007	sugarcane	Saccharum sp.	D	Ms9	CIR53#0805009	8_5_9
Lou2	Louisiana	Assumption	August, 2007	sugarcane	Saccharum sp.	D	Ms9	CIR53#0805010	8_5_10
Lou2	Louisiana	Assumption	August, 2007	sugarcane	Saccharum sp.	D	Ms9	CIR53#0805011	8_5_11
Lou2	Louisiana	Assumption	August, 2007	sugarcane	Saccharum sp.	D	Ms9	CIR53#0805012	8_5_12
Lou2	Louisiana	Assumption	August, 2007	sugarcane	Saccharum sp.	D	Ms9	CIR53#0805013	8_5_13
Lou2	Louisiana	Assumption	August, 2007	sugarcane	Saccharum sp.	D	Ms9	CIR53#0805014	8_5_14
Lou2	Louisiana	Assumption	August, 2007	sugarcane	Saccharum sp.	D	Ms9	CIR53#0805015	8_5_15
Lou2	Louisiana	Assumption	August, 2007	sugarcane	Saccharum sp.	D	Ms9	CIR53#0805016	8_5_16
Lou2	Louisiana	Assumption	August, 2007	sugarcane	Saccharum sp.	D	Ms9	CIR53#0805017	8_5_17
Lou2	Louisiana	Assumption	August, 2007	sugarcane	Saccharum sp.	D	Ms9	CIR53#0805018	8_5_18
Lou2	Louisiana	Assumption	August, 2007	sugarcane	Saccharum sp.	D	Ms9	CIR53#0805019	8_5_19
Lou2	Louisiana	Assumption	August, 2007	sugarcane	Saccharum sp.	D	Ms9	CIR53#0805020	8_5_20
Lou2	Louisiana	Assumption	August, 2007	sugarcane	Saccharum sp.	D	Ms9	CIR53#0805021	8_5_21
Lou2	Louisiana	Assumption	August, 2007	sugarcane	Saccharum sp.	D	Ms9	CIR53#0805022	8_5_22
Lou2	Louisiana	Assumption	August, 2007	sugarcane	Saccharum sp.	D	Ms9	CIR53#0805024	8_5_24
Lou2	Louisiana	Assumption	August, 2007	sugarcane	Saccharum sp.	D	Ms9	CIR53#0805025	8_5_25
Lou2	Louisiana	Assumption	August, 2007	sugarcane	Saccharum sp.	D	Ms9	CIR53#0805026	8_5_26
Lou2	Louisiana	Assumption	August, 2007	sugarcane	Saccharum sp.	D	Ms9	CIR53#0805027	8_5_27
Lou2	Louisiana	Assumption	August, 2007	sugarcane	Saccharum sp.	D	Ms9	CIR53#0805028	8_5_28
Lou2	Louisiana	Assumption	August, 2007	sugarcane	Saccharum sp.	D	Ms9	CIR53#0805029	8_5_29
Lou2	Louisiana	Assumption	August, 2007	sugarcane	Saccharum sp.	D	Ms9	CIR53#0805030	8_5_30
Lou2	Louisiana	Assumption	August, 2007	sugarcane	Saccharum sp.	D	Ms9	CIR53#0805031	8_5_31
Lou2	Louisiana	Assumption	August, 2007	sugarcane	Saccharum sp.	D	Ms9	CIR53#0805032	8_5_32
Lou3	Louisiana	Lafourche	August, 2007	sugarcane	Saccharum sp.	D	Ms9	CIR53#0806001	8_6_1
Lou3	Louisiana	Lafourche	August, 2007	sugarcane	Saccharum sp.	D	Ms9	CIR53#0806002	8_6_2
Lou3	Louisiana	Lafourche	August, 2007	sugarcane	Saccharum sp.	D	Ms9	CIR53#0806003	8_6_3
Lou3	Louisiana	Lafourche	August, 2007	sugarcane	Saccharum sp.	D	Ms9	CIR53#0806004	8_6_4
Lou3	Louisiana	Lafourche	August, 2007	sugarcane	Saccharum sp.	D	Ms9	CIR53#0806005	8_6_5
Lou3	Louisiana	Lafourche	August, 2007	sugarcane	Saccharum sp.	D	Ms9	CIR53#0806006	8_6_6
Lou3	Louisiana	Lafourche	August, 2007	sugarcane	Saccharum sp.	D	Ms9	CIR53#0806007	8_6_7
Lou3	Louisiana	Lafourche	August, 2007	sugarcane	Saccharum sp.	D	Ms9	CIR53#0806008	8_6_8
Lou3	Louisiana	Lafourche	August, 2007	sugarcane	Saccharum sp.	D	Ms9	CIR53#0806009	8_6_9
Lou3	Louisiana	Lafourche	August, 2007	sugarcane	Saccharum sp.	D	Ms9	CIR53#0806010	8_6_10
Lou3	Louisiana	Lafourche	August, 2007	sugarcane	Saccharum sp.	D	Ms9	CIR53#0806011	8_6_11
Lou3	Louisiana	Lafourche	August, 2007	sugarcane	Saccharum sp.	D	Ms9	CIR53#0806012	8_6_12
Lou3	Louisiana	Lafourche	August, 2007	sugarcane	Saccharum sp.	D	Ms9	CIR53#0806013	8_6_13
Lou3	Louisiana	Lafourche	August, 2007	sugarcane	Saccharum sp.	D	Ms9	CIR53#0806014	8_6_14
Lou3	Louisiana	Lafourche	August, 2007	sugarcane	Saccharum sp.	D	Ms9	CIR53#0806016	8_6_16
Lou3	Louisiana	Lafourche	August, 2007	sugarcane	Saccharum sp.	D	Ms9	CIR53#0806017	8_6_17
Lou3	Louisiana	Lafourche	August, 2007	sugarcane	Saccharum sp.	D	Ms10	CIR53#0806018	8_6_18	MSW008-13	KJ083208	3
Lou3	Louisiana	Lafourche	August, 2007	sugarcane	Saccharum sp.	D	Ms9	CIR53#0806019	8_6_19
Lou3	Louisiana	Lafourche	August, 2007	sugarcane	Saccharum sp.	D	Ms9	CIR53#0806020	8_6_20
Lou3	Louisiana	Lafourche	August, 2007	sugarcane	Saccharum sp.	D	Ms9	CIR53#0806022	8_6_22
Lou3	Louisiana	Lafourche	August, 2007	sugarcane	Saccharum sp.	D	Ms9	CIR53#0806023	8_6_23
Lou3	Louisiana	Lafourche	August, 2007	sugarcane	Saccharum sp.	D	Ms9	CIR53#0806024	8_6_24
Lou3	Louisiana	Lafourche	August, 2007	sugarcane	Saccharum sp.	D	Ms9	CIR53#0806025	8_6_25
Lou3	Louisiana	Lafourche	August, 2007	sugarcane	Saccharum sp.	D	Ms9	CIR53#0806026	8_6_26
Lou3	Louisiana	Lafourche	August, 2007	sugarcane	Saccharum sp.	D	Ms9	CIR53#0806027	8_6_27
Lou3	Louisiana	Lafourche	August, 2007	sugarcane	Saccharum sp.	D	Ms9	CIR53#0806028	8_6_28
Lou3	Louisiana	Lafourche	August, 2007	sugarcane	Saccharum sp.	D	Ms10	CIR53#0806029	8_6_29
Lou3	Louisiana	Lafourche	August, 2007	sugarcane	Saccharum sp.	D	Ms9	CIR53#0806030	8_6_30
Lou3	Louisiana	Lafourche	August, 2007	sugarcane	Saccharum sp.	D	Ms9	CIR53#0806031	8_6_31
Lou4	Louisiana	Lafourche	August, 2007	Johnson grass	Sorghum halepense	D	Ms9	CIR53#0808001	8_8_1
Lou4	Louisiana	Lafourche	August, 2007	Johnson grass	Sorghum halepense	D	Ms9	CIR53#0808002	8_8_2
Lou4	Louisiana	Lafourche	August, 2007	Johnson grass	Sorghum halepense	D	Ms9	CIR53#0808003	8_8_3
Lou4	Louisiana	Lafourche	August, 2007	Johnson grass	Sorghum halepense	D	Ms9	CIR53#0808004	8_8_4
Lou4	Louisiana	Lafourche	August, 2007	Johnson grass	Sorghum halepense	D	Ms9	CIR53#0808005	8_8_5
Lou4	Louisiana	Lafourche	August, 2007	Johnson grass	Sorghum halepense	D	Ms9	CIR53#0808006	8_8_6
Lou4	Louisiana	Lafourche	August, 2007	Johnson grass	Sorghum halepense	D	Ms9	CIR53#0808008	8_8_8
Lou4	Louisiana	Lafourche	August, 2007	Johnson grass	Sorghum halepense	D	Ms9	CIR53#0808009	8_8_9
Lou4	Louisiana	Lafourche	August, 2007	Johnson grass	Sorghum halepense	D	Ms9	CIR53#0808010	8_8_10
Lou4	Louisiana	Lafourche	August, 2007	Johnson grass	Sorghum halepense	D	Ms9	CIR53#0808011	8_8_11
Lou4	Louisiana	Lafourche	August, 2007	Johnson grass	Sorghum halepense	D	Ms9	CIR53#0808012	8_8_12
Lou4	Louisiana	Lafourche	August, 2007	Johnson grass	Sorghum halepense	D	Ms9	CIR53#0808013	8_8_13
Lou4	Louisiana	Lafourche	August, 2007	Johnson grass	Sorghum halepense	D	Ms9	CIR53#0808014	8_8_14
Lou4	Louisiana	Lafourche	August, 2007	Johnson grass	Sorghum halepense	D	Ms9	CIR53#0808015	8_8_15
Lou4	Louisiana	Lafourche	August, 2007	Johnson grass	Sorghum halepense	D	Ms9	CIR53#0808016	8_8_16
Lou4	Louisiana	Lafourche	August, 2007	Johnson grass	Sorghum halepense	D	Ms9	CIR53#0808017	8_8_17
Lou4	Louisiana	Lafourche	August, 2007	Johnson grass	Sorghum halepense	D	Ms9	CIR53#0808018	8_8_18
Lou4	Louisiana	Lafourche	August, 2007	Johnson grass	Sorghum halepense	D	Ms9	CIR53#0808019	8_8_19
Lou4	Louisiana	Lafourche	August, 2007	Johnson grass	Sorghum halepense	D	Ms9	CIR53#0808020	8_8_20
Lou4	Louisiana	Lafourche	August, 2007	Johnson grass	Sorghum halepense	D	Ms9	CIR53#0808021	8_8_21
Lou4	Louisiana	Lafourche	August, 2007	Johnson grass	Sorghum halepense	D	Ms9	CIR53#0808022	8_8_22
Lou4	Louisiana	Lafourche	August, 2007	Johnson grass	Sorghum halepense	D	Ms9	CIR53#0808024	8_8_24
Lou4	Louisiana	Lafourche	August, 2007	Johnson grass	Sorghum halepense	D	Ms9	CIR53#0808025	8_8_25
Lou4	Louisiana	Lafourche	August, 2007	Johnson grass	Sorghum halepense	D	Ms9	CIR53#0808026	8_8_26	MSW013-13	KJ083203	3
Lou4	Louisiana	Lafourche	August, 2007	Johnson grass	Sorghum halepense	D	Ms9	CIR53#0808027	8_8_27
Lou4	Louisiana	Lafourche	August, 2007	Johnson grass	Sorghum halepense	D	Ms9	CIR53#0808028	8_8_28
Lou4	Louisiana	Lafourche	August, 2007	Johnson grass	Sorghum halepense	D	Ms9	CIR53#0808029	8_8_29
Lou4	Louisiana	Lafourche	August, 2007	Johnson grass	Sorghum halepense	D	Ms9	CIR53#0808030	8_8_30
Lou4	Louisiana	Lafourche	August, 2007	Johnson grass	Sorghum halepense	D	Ms9	CIR53#0808031	8_8_31
Lou4	Louisiana	Lafourche	August, 2007	Johnson grass	Sorghum halepense	D	Ms9	CIR53#0808032	8_8_32
Lou4	Louisiana	Lafourche	August, 2007	Johnson grass	Sorghum halepense			CIR53#0808914	8_8_14G	MSW012-13	KJ083204	3
Lou4	Louisiana	Lafourche	August, 2007	Johnson grass	Sorghum halepense			CIR53#0808913	8_8_13G	MSW011-13	KJ083205	3
Lou4	Louisiana	Lafourche	August, 2007	Johnson grass	Sorghum halepense			CIR53#0808912	8_8_12G	MSW010-13	KJ083206	3
Lou4	Louisiana	Lafourche	August, 2007	Johnson grass	Sorghum halepense			CIR53#0808911	8_8_11G	MSW009-13	KJ083207	3
Lou5	Louisiana	St Mary	September, 2007	sugarcane	Saccharum sp.	D	Ms9	CIR53#0810001	8_10_1
Lou5	Louisiana	St Mary	September, 2007	sugarcane	Saccharum sp.	D	Ms9	CIR53#0810002	8_10_2
Lou5	Louisiana	St Mary	September, 2007	sugarcane	Saccharum sp.	D	Ms9	CIR53#0810003	8_10_3
Lou5	Louisiana	St Mary	September, 2007	sugarcane	Saccharum sp.	D	Ms9	CIR53#0810004	8_10_4
Lou5	Louisiana	St Mary	September, 2007	sugarcane	Saccharum sp.	D	Ms9	CIR53#0810005	8_10_5
Lou5	Louisiana	St Mary	September, 2007	sugarcane	Saccharum sp.	D	Ms9	CIR53#0810006	8_10_6
Lou5	Louisiana	St Mary	September, 2007	sugarcane	Saccharum sp.	D	Ms9	CIR53#0810007	8_10_7
Lou5	Louisiana	St Mary	September, 2007	sugarcane	Saccharum sp.	D	Ms9	CIR53#0810008	8_10_8
Lou5	Louisiana	St Mary	September, 2007	sugarcane	Saccharum sp.	D	Ms9	CIR53#0810009	8_10_9
Lou5	Louisiana	St Mary	September, 2007	sugarcane	Saccharum sp.	D	Ms9	CIR53#0810010	8_10_10
Lou5	Louisiana	St Mary	September, 2007	sugarcane	Saccharum sp.	D	Ms9	CIR53#0810011	8_10_11
Lou5	Louisiana	St Mary	September, 2007	sugarcane	Saccharum sp.	D	Ms9	CIR53#0810012	8_10_12
Lou5	Louisiana	St Mary	September, 2007	sugarcane	Saccharum sp.	D	Ms9	CIR53#0810013	8_10_13
Lou5	Louisiana	St Mary	September, 2007	sugarcane	Saccharum sp.	D	Ms9	CIR53#0810014	8_10_14
Lou5	Louisiana	St Mary	September, 2007	sugarcane	Saccharum sp.	D	Ms9	CIR53#0810015	8_10_15
Lou5	Louisiana	St Mary	September, 2007	sugarcane	Saccharum sp.	D	Ms9	CIR53#0810016	8_10_16
Lou5	Louisiana	St Mary	September, 2007	sugarcane	Saccharum sp.	D	Ms9	CIR53#0810017	8_10_17
Lou5	Louisiana	St Mary	September, 2007	sugarcane	Saccharum sp.	D	Ms9	CIR53#0810018	8_10_18
Lou5	Louisiana	St Mary	September, 2007	sugarcane	Saccharum sp.	D	Ms9	CIR53#0810019	8_10_19
Lou5	Louisiana	St Mary	September, 2007	sugarcane	Saccharum sp.	D	Ms9	CIR53#0810020	8_10_20
Lou5	Louisiana	St Mary	September, 2007	sugarcane	Saccharum sp.	D	Ms9	CIR53#0810021	8_10_21
Lou5	Louisiana	St Mary	September, 2007	sugarcane	Saccharum sp.	D	Ms9	CIR53#0810022	8_10_22
Lou5	Louisiana	St Mary	September, 2007	sugarcane	Saccharum sp.	D	Ms9	CIR53#0810023	8_10_23
Lou5	Louisiana	St Mary	September, 2007	sugarcane	Saccharum sp.	D	Ms9	CIR53#0810024	8_10_24
Lou5	Louisiana	St Mary	September, 2007	sugarcane	Saccharum sp.	D	Ms9	CIR53#0810025	8_10_25
Lou5	Louisiana	St Mary	September, 2007	sugarcane	Saccharum sp.	D	Ms9	CIR53#0810026	8_10_26
Lou5	Louisiana	St Mary	September, 2007	sugarcane	Saccharum sp.	D	Ms9	CIR53#0810027	8_10_27
Lou5	Louisiana	St Mary	September, 2007	sugarcane	Saccharum sp.	D	Ms9	CIR53#0810028	8_10_28
Lou5	Louisiana	St Mary	September, 2007	sugarcane	Saccharum sp.	D	Ms9	CIR53#0810029	8_10_29
Lou5	Louisiana	St Mary	September, 2007	sugarcane	Saccharum sp.	D	Ms9	CIR53#0810030	8_10_30
Lou5	Louisiana	St Mary	September, 2007	sugarcane	Saccharum sp.	D	Ms9	CIR53#0810031	8_10_31
Lou5	Louisiana	St Mary	September, 2007	sugarcane	Saccharum sp.	D	Ms9	CIR53#0810032	8_10_32
Lou6	Louisiana	Rapides	September, 2007	sugarcane	Saccharum sp.	D	Ms9	CIR53#0814003	8_14_3
Lou6	Louisiana	Rapides	September, 2007	sugarcane	Saccharum sp.	D	Ms9	CIR53#0814004	8_14_4
Lou6	Louisiana	Rapides	September, 2007	sugarcane	Saccharum sp.	D	Ms9	CIR53#0814005	8_14_5
Lou6	Louisiana	Rapides	September, 2007	sugarcane	Saccharum sp.	D	Ms9	CIR53#0814006	8_14_6
Lou6	Louisiana	Rapides	September, 2007	sugarcane	Saccharum sp.	D	Ms9	CIR53#0814007	8_14_7
Lou6	Louisiana	Rapides	September, 2007	sugarcane	Saccharum sp.	D	Ms9	CIR53#0814008	8_14_8
Lou6	Louisiana	Rapides	September, 2007	sugarcane	Saccharum sp.	D	Ms9	CIR53#0814010	8_14_10
Lou6	Louisiana	Rapides	September, 2007	sugarcane	Saccharum sp.	D	Ms9	CIR53#0814013	8_14_13
Lou6	Louisiana	Rapides	September, 2007	sugarcane	Saccharum sp.	D	Ms9	CIR53#0814014	8_14_14
Lou6	Louisiana	Rapides	September, 2007	sugarcane	Saccharum sp.	D	Ms9	CIR53#0814015	8_14_15
Lou6	Louisiana	Rapides	September, 2007	sugarcane	Saccharum sp.	D	Ms9	CIR53#0814017	8_14_17
Lou6	Louisiana	Rapides	September, 2007	sugarcane	Saccharum sp.	D	Ms9	CIR53#0814018	8_14_18
Lou6	Louisiana	Rapides	September, 2007	sugarcane	Saccharum sp.	D	Ms9	CIR53#0814019	8_14_19
Lou6	Louisiana	Rapides	September, 2007	sugarcane	Saccharum sp.	D	Ms9	CIR53#0814021	8_14_21
Lou6	Louisiana	Rapides	September, 2007	sugarcane	Saccharum sp.	D	Ms9	CIR53#0814022	8_14_22
Lou6	Louisiana	Rapides	September, 2007	sugarcane	Saccharum sp.	D	Ms9	CIR53#0814023	8_14_23
Lou6	Louisiana	Rapides	September, 2007	sugarcane	Saccharum sp.	D	Ms9	CIR53#0814024	8_14_24
Lou6	Louisiana	Rapides	September, 2007	sugarcane	Saccharum sp.	D	Ms9	CIR53#0814025	8_14_25
Lou6	Louisiana	Rapides	September, 2007	sugarcane	Saccharum sp.	D	Ms9	CIR53#0814026	8_14_26
Lou6	Louisiana	Rapides	September, 2007	sugarcane	Saccharum sp.	D	Ms9	CIR53#0814027	8_14_27
Lou6	Louisiana	Rapides	September, 2007	sugarcane	Saccharum sp.	D	Ms9	CIR53#0814029	8_14_29
Lou6	Louisiana	Rapides	September, 2007	sugarcane	Saccharum sp.	D	Ms9	CIR53#0814033	8_14_33
Lou6	Louisiana	Rapides	September, 2007	sugarcane	Saccharum sp.	D	Ms9	CIR53#0814037	8_14_37
Lou6	Louisiana	Rapides	September, 2007	sugarcane	Saccharum sp.	D	Ms9	CIR53#0814038	8_14_38
Lou6	Louisiana	Rapides	September, 2007	sugarcane	Saccharum sp.	D	Ms9	CIR53#0814039	8_14_39
Lou6	Louisiana	Rapides	September, 2007	sugarcane	Saccharum sp.	D	Ms9	CIR53#0814041	8_14_41
Lou6	Louisiana	Rapides	September, 2007	sugarcane	Saccharum sp.	D	Ms9	CIR53#0814042	8_14_42
Lou6	Louisiana	Rapides	September, 2007	sugarcane	Saccharum sp.	D	Ms9	CIR53#0814045	8_14_45
Lou6	Louisiana	Rapides	September, 2007	sugarcane	Saccharum sp.	D	Ms9	CIR53#0814046	8_14_46
Lou6	Louisiana	Rapides	September, 2007	sugarcane	Saccharum sp.	D	Ms9	CIR53#0814047	8_14_47
Lou7	Louisiana	Terrebonne	October, 2007	sugarcane	Saccharum sp.	D	Ms9	CIR53#0816001	8_16_1
Lou7	Louisiana	Terrebonne	October, 2007	sugarcane	Saccharum sp.	D	Ms9	CIR53#0816002	8_16_2
Lou7	Louisiana	Terrebonne	October, 2007	sugarcane	Saccharum sp.	D	Ms9	CIR53#0816003	8_16_3
Lou7	Louisiana	Terrebonne	October, 2007	sugarcane	Saccharum sp.	D	Ms9	CIR53#0816004	8_16_4
Lou7	Louisiana	Terrebonne	October, 2007	sugarcane	Saccharum sp.	D	Ms9	CIR53#0816005	8_16_5
Lou7	Louisiana	Terrebonne	October, 2007	sugarcane	Saccharum sp.	D	Ms9	CIR53#0816024	8_16_24	MSW016-13	KJ083200	3
Lou7	Louisiana	Terrebonne	October, 2007	sugarcane	Saccharum sp.	D	Ms9	CIR53#0816007	8_16_7
Lou7	Louisiana	Terrebonne	October, 2007	sugarcane	Saccharum sp.	D	Ms9	CIR53#0816008	8_16_8
Lou7	Louisiana	Terrebonne	October, 2007	sugarcane	Saccharum sp.	D	Ms9	CIR53#0816009	8_16_9
Lou7	Louisiana	Terrebonne	October, 2007	sugarcane	Saccharum sp.	D	Ms9	CIR53#0816010	8_16_10
Lou7	Louisiana	Terrebonne	October, 2007	sugarcane	Saccharum sp.	D	Ms9	CIR53#0816011	8_16_11
Lou7	Louisiana	Terrebonne	October, 2007	sugarcane	Saccharum sp.	D	Ms9	CIR53#0816012	8_16_12
Lou7	Louisiana	Terrebonne	October, 2007	sugarcane	Saccharum sp.	D	Ms9	CIR53#0816013	8_16_13
Lou7	Louisiana	Terrebonne	October, 2007	sugarcane	Saccharum sp.	D	Ms9	CIR53#0816014	8_16_14
Lou7	Louisiana	Terrebonne	October, 2007	sugarcane	Saccharum sp.	D	Ms9	CIR53#0816015	8_16_15
Lou7	Louisiana	Terrebonne	October, 2007	sugarcane	Saccharum sp.	D	Ms9	CIR53#0816016	8_16_16
Lou7	Louisiana	Terrebonne	October, 2007	sugarcane	Saccharum sp.	D	Ms9	CIR53#0816017	8_16_17
Lou7	Louisiana	Terrebonne	October, 2007	sugarcane	Saccharum sp.	D	Ms9	CIR53#0816018	8_16_18
Lou7	Louisiana	Terrebonne	October, 2007	sugarcane	Saccharum sp.	D	Ms9	CIR53#0816019	8_16_19
Lou7	Louisiana	Terrebonne	October, 2007	sugarcane	Saccharum sp.	D	Ms9	CIR53#0816020	8_16_20
Lou7	Louisiana	Terrebonne	October, 2007	sugarcane	Saccharum sp.	D	Ms9	CIR53#0816021	8_16_21
Lou7	Louisiana	Terrebonne	October, 2007	sugarcane	Saccharum sp.	D	Ms9	CIR53#0816022	8_16_22
Lou7	Louisiana	Terrebonne	October, 2007	sugarcane	Saccharum sp.	D	Ms9	CIR53#0816023	8_16_23	MSW015-13	KJ083201	3
Lou7	Louisiana	Terrebonne	October, 2007	sugarcane	Saccharum sp.	D	Ms9	CIR53#0816006	8_16_6	MSW014-13	KJ083202	3
Lou7	Louisiana	Terrebonne	October, 2007	sugarcane	Saccharum sp.	D	Ms9	CIR53#0816025	8_16_25
Lou7	Louisiana	Terrebonne	October, 2007	sugarcane	Saccharum sp.	D	Ms9	CIR53#0816026	8_16_26
Lou7	Louisiana	Terrebonne	October, 2007	sugarcane	Saccharum sp.	D	Ms9	CIR53#0816027	8_16_27
Lou7	Louisiana	Terrebonne	October, 2007	sugarcane	Saccharum sp.	D	Ms9	CIR53#0816028	8_16_28
Lou7	Louisiana	Terrebonne	October, 2007	sugarcane	Saccharum sp.	D	Ms9	CIR53#0816029	8_16_29
Lou7	Louisiana	Terrebonne	October, 2007	sugarcane	Saccharum sp.	D	Ms9	CIR53#0816030	8_16_30
Lou7	Louisiana	Terrebonne	October, 2007	sugarcane	Saccharum sp.	D	Ms9	CIR53#0816031	8_16_31
Lou7	Louisiana	Terrebonne	October, 2007	sugarcane	Saccharum sp.	D	Ms9	CIR53#0816032	8_16_32
Lou8	Louisiana	Terrebonne	October, 2007	sugarcane	Saccharum sp.	D	Ms9	CIR53#0828001	8_28_1
Lou8	Louisiana	Terrebonne	October, 2007	sugarcane	Saccharum sp.	D	Ms9	CIR53#0828002	8_28_2
Lou8	Louisiana	Terrebonne	October, 2007	sugarcane	Saccharum sp.	D	Ms9	CIR53#0828003	8_28_3
Lou8	Louisiana	Terrebonne	October, 2007	sugarcane	Saccharum sp.	D	Ms9	CIR53#0828004	8_28_4
Lou8	Louisiana	Terrebonne	October, 2007	sugarcane	Saccharum sp.	D	Ms9	CIR53#0828005	8_28_5
Lou8	Louisiana	Terrebonne	October, 2007	sugarcane	Saccharum sp.	D	Ms9	CIR53#0828006	8_28_6
Lou8	Louisiana	Terrebonne	October, 2007	sugarcane	Saccharum sp.	D	Ms9	CIR53#0828007	8_28_7
Lou8	Louisiana	Terrebonne	October, 2007	sugarcane	Saccharum sp.	D	Ms9	CIR53#0828008	8_28_8
Lou8	Louisiana	Terrebonne	October, 2007	sugarcane	Saccharum sp.	D	Ms9	CIR53#0828009	8_28_9
Lou8	Louisiana	Terrebonne	October, 2007	sugarcane	Saccharum sp.	D	Ms9	CIR53#0828010	8_28_10
Lou8	Louisiana	Terrebonne	October, 2007	sugarcane	Saccharum sp.	D	Ms9	CIR53#0828011	8_28_11
Lou8	Louisiana	Terrebonne	October, 2007	sugarcane	Saccharum sp.	D	Ms9	CIR53#0828012	8_28_12
Lou8	Louisiana	Terrebonne	October, 2007	sugarcane	Saccharum sp.	D	Ms9	CIR53#0828013	8_28_13
Lou8	Louisiana	Terrebonne	October, 2007	sugarcane	Saccharum sp.	D	Ms9	CIR53#0828014	8_28_14
Lou8	Louisiana	Terrebonne	October, 2007	sugarcane	Saccharum sp.	D	Ms9	CIR53#0828015	8_28_15
Lou8	Louisiana	Terrebonne	October, 2007	sugarcane	Saccharum sp.	D	Ms9	CIR53#0828016	8_28_16
Lou8	Louisiana	Terrebonne	October, 2007	sugarcane	Saccharum sp.	D	Ms9	CIR53#0828017	8_28_17
Lou8	Louisiana	Terrebonne	October, 2007	sugarcane	Saccharum sp.	D	Ms9	CIR53#0828018	8_28_18
Lou8	Louisiana	Terrebonne	October, 2007	sugarcane	Saccharum sp.	D	Ms9	CIR53#0828019	8_28_19
Lou8	Louisiana	Terrebonne	October, 2007	sugarcane	Saccharum sp.	D	Ms9	CIR53#0828020	8_28_20
Lou8	Louisiana	Terrebonne	October, 2007	sugarcane	Saccharum sp.	D	Ms9	CIR53#0828021	8_28_21
Lou8	Louisiana	Terrebonne	October, 2007	sugarcane	Saccharum sp.	D	Ms9	CIR53#0828023	8_28_23
Lou8	Louisiana	Terrebonne	October, 2007	sugarcane	Saccharum sp.	D	Ms9	CIR53#0828024	8_28_24
Lou8	Louisiana	Terrebonne	October, 2007	sugarcane	Saccharum sp.	D	Ms9	CIR53#0828025	8_28_25
Lou8	Louisiana	Terrebonne	October, 2007	sugarcane	Saccharum sp.	D	Ms9	CIR53#0828026	8_28_26
Lou8	Louisiana	Terrebonne	October, 2007	sugarcane	Saccharum sp.	D	Ms9	CIR53#0828027	8_28_27
Lou8	Louisiana	Terrebonne	October, 2007	sugarcane	Saccharum sp.	D	Ms9	CIR53#0828028	8_28_28
Lou8	Louisiana	Terrebonne	October, 2007	sugarcane	Saccharum sp.	D	Ms9	CIR53#0828029	8_28_29
Lou8	Louisiana	Terrebonne	October, 2007	sugarcane	Saccharum sp.	D	Ms9	CIR53#0828030	8_28_30
Lou8	Louisiana	Terrebonne	October, 2007	sugarcane	Saccharum sp.	D	Ms9	CIR53#0828031	8_28_31
Lou8	Louisiana	Terrebonne	October, 2007	sugarcane	Saccharum sp.	D	Ms9	CIR53#0828032	8_28_32
Mar1	Martinique	Fort de France	June, 2009	sugarcane	Saccharum sp.	C	Ms11	CIR53#0721001	7_21_1
Mar1	Martinique	Fort de France	June, 2009	sugarcane	Saccharum sp.	C	Ms11	CIR53#0721002	7_21_2
Mar1	Martinique	Fort de France	June, 2009	sugarcane	Saccharum sp.	C	Ms11	CIR53#0721003	7_21_3
Mar1	Martinique	Fort de France	June, 2009	sugarcane	Saccharum sp.	C	Ms11	CIR53#0721006	7_21_6	MSW003-13	KJ083213	2
Mar1	Martinique	Fort de France	June, 2009	sugarcane	Saccharum sp.	C	Ms11	CIR53#0721005	7_21_5
Mar1	Martinique	Fort de France	June, 2009	sugarcane	Saccharum sp.	C	Ms11	CIR53#0721004	7_21_4	MSW002-13	KJ083214	2
Mar2	Martinique	Fort de France	June, 2009	sugarcane	Saccharum sp.	C	Ms11	CIR53#0722001	7_22_1
Mar2	Martinique	Fort de France	June, 2009	sugarcane	Saccharum sp.	C	Ms11	CIR53#0722002	7_22_2
Mar2	Martinique	Fort de France	June, 2009	sugarcane	Saccharum sp.	C	Ms11	CIR53#0722003	7_22_3
Mar2	Martinique	Fort de France	June, 2009	sugarcane	Saccharum sp.	C	Ms11	CIR53#0722005	7_22_5
Mar2	Martinique	Fort de France	June, 2009	sugarcane	Saccharum sp.			CIR53#0722008	7_22_8	MSW005-13	KJ083211	2
Mar2	Martinique	Fort de France	June, 2009	sugarcane	Saccharum sp.	C	Ms11	CIR53#0722007	7_22_7
Mar2	Martinique	Fort de France	June, 2009	sugarcane	Saccharum sp.	C	Ms11	CIR53#0722006	7_22_6	MSW004-13	KJ083212	2
Mar2	Martinique	Fort de France	June, 2009	sugarcane	Saccharum sp.	C	Ms11	CIR53#0722009	7_22_9
Mar2	Martinique	Fort de France	June, 2009	sugarcane	Saccharum sp.	C	Ms11	CIR53#0722010	7_22_10
Mar2	Martinique	Fort de France	June, 2009	sugarcane	Saccharum sp.	C	Ms11	CIR53#0722011	7_22_11
Mar2	Martinique	Fort de France	June, 2009	sugarcane	Saccharum sp.	C	Ms11	CIR53#0722012	7_22_12
Mar2	Martinique	Fort de France	June, 2009	sugarcane	Saccharum sp.	C	Ms11	CIR53#0722013	7_22_13
Mar2	Martinique	Fort de France	June, 2009	sugarcane	Saccharum sp.	C	Ms11	CIR53#0722014	7_22_14
Mar2	Martinique	Fort de France	June, 2009	sugarcane	Saccharum sp.	C	Ms11	CIR53#0722015	7_22_15
Mar2	Martinique	Fort de France	June, 2009	sugarcane	Saccharum sp.	C	Ms11	CIR53#0722016	7_22_16
Mar2	Martinique	Fort de France	June, 2009	sugarcane	Saccharum sp.	C	Ms11	CIR53#0722017	7_22_17
Mar2	Martinique	Fort de France	June, 2009	sugarcane	Saccharum sp.	C	Ms11	CIR53#0722018	7_22_18
Mar2	Martinique	Fort de France	June, 2009	sugarcane	Saccharum sp.	C	Ms11	CIR53#0722019	7_22_19
Mar2	Martinique	Fort de France	June, 2009	sugarcane	Saccharum sp.	C	Ms11	CIR53#0722020	7_22_20
Mar2	Martinique	Fort de France	June, 2009	sugarcane	Saccharum sp.	C	Ms11	CIR53#0722021	7_22_21
Mar2	Martinique	Fort de France	June, 2009	sugarcane	Saccharum sp.	C	Ms11	CIR53#0722022	7_22_22
Mar2	Martinique	Fort de France	June, 2009	sugarcane	Saccharum sp.	C	Ms11	CIR53#0722025	7_22_25
Mar3	Martinique	Fort de France	June, 2009	sugarcane	Saccharum sp.	C	Ms11	CIR53#0723001	7_23_1
Mar3	Martinique	Fort de France	June, 2009	sugarcane	Saccharum sp.	C	Ms11	CIR53#0723002	7_23_2
Mar3	Martinique	Fort de France	June, 2009	sugarcane	Saccharum sp.	C	Ms11	CIR53#0723004	7_23_4
Mar3	Martinique	Fort de France	June, 2009	sugarcane	Saccharum sp.	C	Ms11	CIR53#0723005	7_23_5
Mar3	Martinique	Fort de France	June, 2009	sugarcane	Saccharum sp.	C	Ms11	CIR53#0723006	7_23_6
Mar3	Martinique	Fort de France	June, 2009	sugarcane	Saccharum sp.	C	Ms11	CIR53#0723007	7_23_7
Mar3	Martinique	Fort de France	June, 2009	sugarcane	Saccharum sp.	C	Ms11	CIR53#0723008	7_23_8
Mar3	Martinique	Fort de France	June, 2009	sugarcane	Saccharum sp.	C	Ms11	CIR53#0723009	7_23_9
Mar3	Martinique	Fort de France	June, 2009	sugarcane	Saccharum sp.	C	Ms11	CIR53#0723010	7_23_10
Mar3	Martinique	Fort de France	June, 2009	sugarcane	Saccharum sp.	C	Ms11	CIR53#0723011	7_23_11
Mar3	Martinique	Fort de France	June, 2009	sugarcane	Saccharum sp.	C	Ms11	CIR53#0723012	7_23_12
Mar3	Martinique	Fort de France	June, 2009	sugarcane	Saccharum sp.	C	Ms11	CIR53#0723013	7_23_13
Mar3	Martinique	Fort de France	June, 2009	sugarcane	Saccharum sp.	C	Ms11	CIR53#0723015	7_23_15
Mar3	Martinique	Fort de France	June, 2009	sugarcane	Saccharum sp.	C	Ms11	CIR53#0723016	7_23_16
Mar3	Martinique	Fort de France	June, 2009	sugarcane	Saccharum sp.	C	Ms11	CIR53#0723019	7_23_19
Mau1	Mauritius	Réduit	June, 2009	sugarcane	Saccharum sp.	C	Ms11	CIR53#3029048	30_29_48	MSW079-13	KJ083137	2
Mau1	Mauritius	Réduit	June, 2009	sugarcane	Saccharum sp.	C	Ms11	CIR53#3029003	30_29_3
Mau1	Mauritius	Réduit	June, 2009	sugarcane	Saccharum sp.	C	Ms11	CIR53#3029005	30_29_5
Mau1	Mauritius	Réduit	June, 2009	sugarcane	Saccharum sp.	C	Ms11	CIR53#3029007	30_29_7
Mau1	Mauritius	Réduit	June, 2009	sugarcane	Saccharum sp.	C	Ms11	CIR53#3029008	30_29_8
Mau1	Mauritius	Réduit	June, 2009	sugarcane	Saccharum sp.	C	Ms11	CIR53#3029009	30_29_9
Mau1	Mauritius	Réduit	June, 2009	sugarcane	Saccharum sp.	C	Ms11	CIR53#3029010	30_29_10
Mau1	Mauritius	Réduit	June, 2009	sugarcane	Saccharum sp.	C	Ms11	CIR53#3029011	30_29_11
Mau1	Mauritius	Réduit	June, 2009	sugarcane	Saccharum sp.	C	Ms11	CIR53#3029012	30_29_12
Mau1	Mauritius	Réduit	June, 2009	sugarcane	Saccharum sp.	C	Ms11	CIR53#3029013	30_29_13
Mau1	Mauritius	Réduit	June, 2009	sugarcane	Saccharum sp.	C	Ms11	CIR53#3029014	30_29_14
Mau1	Mauritius	Réduit	June, 2009	sugarcane	Saccharum sp.	C	Ms11	CIR53#3029016	30_29_16
Mau1	Mauritius	Réduit	June, 2009	sugarcane	Saccharum sp.	C	Ms11	CIR53#3029017	30_29_17
Mau1	Mauritius	Réduit	June, 2009	sugarcane	Saccharum sp.	C	Ms11	CIR53#3029018	30_29_18
Mau1	Mauritius	Réduit	June, 2009	sugarcane	Saccharum sp.	C	Ms11	CIR53#3029019	30_29_19
Mau1	Mauritius	Réduit	June, 2009	sugarcane	Saccharum sp.	C	Ms11	CIR53#3029023	30_29_23
Mau1	Mauritius	Réduit	June, 2009	sugarcane	Saccharum sp.	C	Ms11	CIR53#3029024	30_29_24
Mau1	Mauritius	Réduit	June, 2009	sugarcane	Saccharum sp.	C	Ms11	CIR53#3029025	30_29_25
Mau1	Mauritius	Réduit	June, 2009	sugarcane	Saccharum sp.	C	Ms11	CIR53#3029026	30_29_26
Mau1	Mauritius	Réduit	June, 2009	sugarcane	Saccharum sp.	C	Ms11	CIR53#3029030	30_29_30
Mau1	Mauritius	Réduit	June, 2009	sugarcane	Saccharum sp.	C	Ms11	CIR53#3029032	30_29_32
Mau1	Mauritius	Réduit	June, 2009	sugarcane	Saccharum sp.	C	Ms11	CIR53#3029033	30_29_33
Mau1	Mauritius	Réduit	June, 2009	sugarcane	Saccharum sp.	C	Ms11	CIR53#3029034	30_29_34
Mau1	Mauritius	Réduit	June, 2009	sugarcane	Saccharum sp.	C	Ms11	CIR53#3029039	30_29_39
Mau1	Mauritius	Réduit	June, 2009	sugarcane	Saccharum sp.	C	Ms11	CIR53#3029040	30_29_40
Mau1	Mauritius	Réduit	June, 2009	sugarcane	Saccharum sp.	C	Ms11	CIR53#3029042	30_29_42
Mau1	Mauritius	Réduit	June, 2009	sugarcane	Saccharum sp.	C	Ms11	CIR53#3029045	30_29_45
Mau1	Mauritius	Réduit	June, 2009	sugarcane	Saccharum sp.	C	Ms11	CIR53#3029046	30_29_46
Mau1	Mauritius	Réduit	June, 2009	sugarcane	Saccharum sp.	C	Ms11	CIR53#3029001	30_29_1	MSW078-13	KJ083138	2
Nig1	Niger	Niamey	November, 2007	sorghum	Sorghum bicolor	A	Ms314	CIR53#1801001	18_1_1
Nig1	Niger	Niamey	November, 2007	sorghum	Sorghum bicolor	A	Ms306	CIR53#1801006	18_1_6	MSW019-13	KJ083197	1
Nig1	Niger	Niamey	November, 2007	sorghum	Sorghum bicolor	A	Ms306	CIR53#1801003	18_1_3
Nig1	Niger	Niamey	November, 2007	sorghum	Sorghum bicolor	A	Ms314	CIR53#1801004	18_1_4	MSW018-13	KJ083198	1
Nig1	Niger	Niamey	November, 2007	sorghum	Sorghum bicolor	A	Ms306	CIR53#1801005	18_1_5
Nig1	Niger	Niamey	November, 2007	sorghum	Sorghum bicolor	A	Ms314	CIR53#1801002	18_1_2	MSW017-13	KJ083199	1
Nig1	Niger	Niamey	November, 2007	sorghum	Sorghum bicolor	A	Ms306	CIR53#1801007	18_1_7
Nig1	Niger	Niamey	November, 2007	sorghum	Sorghum bicolor	A	Ms306	CIR53#1801008	18_1_8
Nig1	Niger	Niamey	November, 2007	sorghum	Sorghum bicolor	A	Ms306	CIR53#1801009	18_1_9
Nig1	Niger	Niamey	November, 2007	sorghum	Sorghum bicolor	A	Ms306	CIR53#1801010	18_1_10
Nig1	Niger	Niamey	November, 2007	sorghum	Sorghum bicolor	A	Ms306	CIR53#1801011	18_1_11
Nig1	Niger	Niamey	November, 2007	sorghum	Sorghum bicolor	A	Ms306	CIR53#1801012	18_1_12
Nig1	Niger	Niamey	November, 2007	sorghum	Sorghum bicolor	A	Ms306	CIR53#1801013	18_1_13
Nig1	Niger	Niamey	November, 2007	sorghum	Sorghum bicolor	A	Ms306	CIR53#1801014	18_1_14
Nig1	Niger	Niamey	November, 2007	sorghum	Sorghum bicolor	A	Ms306	CIR53#1801015	18_1_15
Nig1	Niger	Niamey	November, 2007	sorghum	Sorghum bicolor	A	Ms306	CIR53#1801016	18_1_16
Nig1	Niger	Niamey	November, 2007	sorghum	Sorghum bicolor	A	Ms306	CIR53#1801017	18_1_17
Nig1	Niger	Niamey	November, 2007	sorghum	Sorghum bicolor	A	Ms306	CIR53#1801018	18_1_18
Nig1	Niger	Niamey	November, 2007	sorghum	Sorghum bicolor	A	Ms306	CIR53#1801019	18_1_19
Nig1	Niger	Niamey	November, 2007	sorghum	Sorghum bicolor	A	Ms306	CIR53#1801020	18_1_20
Nig1	Niger	Niamey	November, 2007	sorghum	Sorghum bicolor	A	Ms305	CIR53#1801021	18_1_21
Nig2	Niger	Niamey	November, 2007	sorghum	Sorghum bicolor	A	Ms306	CIR53#1804001	18_4_1
Nig2	Niger	Niamey	November, 2007	sorghum	Sorghum bicolor	A	Ms306	CIR53#1804002	18_4_2
Nig2	Niger	Niamey	November, 2007	sorghum	Sorghum bicolor	A	Ms306	CIR53#1804003	18_4_3
Nig2	Niger	Niamey	November, 2007	sorghum	Sorghum bicolor	A	Ms306	CIR53#1804007	18_4_7
Nig2	Niger	Niamey	November, 2007	sorghum	Sorghum bicolor	A	Ms306	CIR53#1804008	18_4_8
Nig2	Niger	Niamey	November, 2007	sorghum	Sorghum bicolor	A	Ms305	CIR53#1804011	18_4_11
Nig2	Niger	Niamey	November, 2007	sorghum	Sorghum bicolor	A	Ms306	CIR53#1804013	18_4_13
Nig2	Niger	Niamey	November, 2007	sorghum	Sorghum bicolor	A	Ms306	CIR53#1804014	18_4_14
Nig2	Niger	Niamey	November, 2007	sorghum	Sorghum bicolor	A	Ms306	CIR53#1804016	18_4_16
Nig2	Niger	Niamey	November, 2007	sorghum	Sorghum bicolor	A	Ms306	CIR53#1804017	18_4_17
Nig2	Niger	Niamey	November, 2007	sorghum	Sorghum bicolor	A	Ms306	CIR53#1804023	18_4_23
Nig2	Niger	Niamey	November, 2007	sorghum	Sorghum bicolor	A	Ms306	CIR53#1804037	18_4_37
Run1	Reunion	Sainte Marie	June, 2007	sugarcane	Saccharum sp.	C	Ms16	CIR53#SMA1009	SMA1_9
Run1	Reunion	Sainte Marie	June, 2007	sugarcane	Saccharum sp.	C	Ms16	CIR53#SMA1010	SMA1_10
Run1	Reunion	Sainte Marie	June, 2007	sugarcane	Saccharum sp.	C	Ms16	CIR53#SMA1013	SMA1_13
Run1	Reunion	Sainte Marie	June, 2007	sugarcane	Saccharum sp.	C	Ms16	CIR53#SMA1014	SMA1_14
Run1	Reunion	Sainte Marie	June, 2007	sugarcane	Saccharum sp.	C	Ms16	CIR53#SMA1015	SMA1_15
Run1	Reunion	Sainte Marie	June, 2007	sugarcane	Saccharum sp.	C	Ms16	CIR53#SMA1018	SMA1_18
Run1	Reunion	Sainte Marie	June, 2007	sugarcane	Saccharum sp.	C	Ms16	CIR53#SMA1020	SMA1_20
Run1	Reunion	Sainte Marie	June, 2007	sugarcane	Saccharum sp.	C	Ms16	CIR53#SMA1021	SMA1_21
Run1	Reunion	Sainte Marie	June, 2007	sugarcane	Saccharum sp.	C	Ms16	CIR53#SMA1026	SMA1_26
Run1	Reunion	Sainte Marie	June, 2007	sugarcane	Saccharum sp.	C	Ms16	CIR53#SMA1027	SMA1_27
Run1	Reunion	Sainte Marie	June, 2007	sugarcane	Saccharum sp.	C	Ms16	CIR53#SMA1031	SMA1_31
Run1	Reunion	Sainte Marie	June, 2007	sugarcane	Saccharum sp.	C	Ms16	CIR53#SMA1033	SMA1_33
Run1	Reunion	Sainte Marie	June, 2007	sugarcane	Saccharum sp.	C	Ms16	CIR53#SMA1034	SMA1_34
Run1	Reunion	Sainte Marie	June, 2007	sugarcane	Saccharum sp.	C	Ms16	CIR53#SMA1038	SMA1_38
Run1	Reunion	Sainte Marie	June, 2007	sugarcane	Saccharum sp.	C	Ms16	CIR53#SMA1045	SMA1_45
Run2	Reunion	Etang Salé	April, 2008	sugarcane	Saccharum sp.	C	Ms16	CIR53#2223001	22_23_1
Run2	Reunion	Etang Salé	April, 2008	sugarcane	Saccharum sp.	C	Ms16	CIR53#2223004	22_23_4
Run2	Reunion	Etang Salé	April, 2008	sugarcane	Saccharum sp.	C	Ms16	CIR53#2223006	22_23_6
Run2	Reunion	Etang Salé	April, 2008	sugarcane	Saccharum sp.	C	Ms16	CIR53#2223007	22_23_7
Run2	Reunion	Etang Salé	April, 2008	sugarcane	Saccharum sp.	C	Ms16	CIR53#2223009	22_23_9
Run2	Reunion	Etang Salé	April, 2008	sugarcane	Saccharum sp.	C	Ms12	CIR53#2223010	22_23_10
Run2	Reunion	Etang Salé	April, 2008	sugarcane	Saccharum sp.	C	Ms16	CIR53#2223014	22_23_14
Run2	Reunion	Etang Salé	April, 2008	sugarcane	Saccharum sp.	C	Ms12	CIR53#2223016	22_23_16
Run2	Reunion	Etang Salé	April, 2008	sugarcane	Saccharum sp.	C	Ms16	CIR53#2223017	22_23_17
Run2	Reunion	Etang Salé	April, 2008	sugarcane	Saccharum sp.	C	Ms12	CIR53#2223018	22_23_18
Run2	Reunion	Etang Salé	April, 2008	sugarcane	Saccharum sp.	C	Ms16	CIR53#2223020	22_23_20
Run2	Reunion	Etang Salé	April, 2008	sugarcane	Saccharum sp.	C	Ms16	CIR53#2223023	22_23_23
Run2	Reunion	Etang Salé	April, 2008	sugarcane	Saccharum sp.	C	Ms12	CIR53#2223025	22_23_25
Run2	Reunion	Etang Salé	April, 2008	sugarcane	Saccharum sp.	C	Ms16	CIR53#2223026	22_23_26
Run2	Reunion	Etang Salé	April, 2008	sugarcane	Saccharum sp.	C	Ms16	CIR53#2223027	22_23_27
Run2	Reunion	Etang Salé	April, 2008	sugarcane	Saccharum sp.	C	Ms16	CIR53#2223030	22_23_30
Run2	Reunion	Etang Salé	April, 2008	sugarcane	Saccharum sp.	C	Ms16	CIR53#2223033	22_23_33
Run2	Reunion	Etang Salé	April, 2008	sugarcane	Saccharum sp.	C	Ms16	CIR53#2223034	22_23_34
Run2	Reunion	Etang Salé	April, 2008	sugarcane	Saccharum sp.	C	Ms16	CIR53#2223035	22_23_35
Run2	Reunion	Etang Salé	April, 2008	sugarcane	Saccharum sp.	C	Ms16	CIR53#2223037	22_23_37
Run2	Reunion	Etang Salé	April, 2008	sugarcane	Saccharum sp.	C	Ms16	CIR53#2223039	22_23_39
Run2	Reunion	Etang Salé	April, 2008	sugarcane	Saccharum sp.	C	Ms16	CIR53#2223040	22_23_40
Run2	Reunion	Etang Salé	April, 2008	sugarcane	Saccharum sp.	C	Ms16	CIR53#2223041	22_23_41
Run2	Reunion	Etang Salé	April, 2008	sugarcane	Saccharum sp.	C	Ms16	CIR53#2223042	22_23_42
Run2	Reunion	Etang Salé	April, 2008	sugarcane	Saccharum sp.	C	Ms12	CIR53#2223043	22_23_43
Run2	Reunion	Etang Salé	April, 2008	sugarcane	Saccharum sp.	C	Ms16	CIR53#2223046	22_23_46
Run2	Reunion	Etang Salé	April, 2008	sugarcane	Saccharum sp.	C	Ms16	CIR53#2223048	22_23_48
Run3	Reunion	Ligne Paradis	October, 2007	sugarcane	Saccharum sp.	C	Ms16	CIR53#3001001	30_1_1
Run3	Reunion	Ligne Paradis	October, 2007	sugarcane	Saccharum sp.	C	Ms16	CIR53#3001002	30_1_2
Run3	Reunion	Ligne Paradis	October, 2007	sugarcane	Saccharum sp.	C	Ms16	CIR53#3001003	30_1_3
Run3	Reunion	Ligne Paradis	October, 2007	sugarcane	Saccharum sp.	C	Ms16	CIR53#3001004	30_1_4
Run3	Reunion	Ligne Paradis	October, 2007	sugarcane	Saccharum sp.	C	Ms16	CIR53#3001005	30_1_5
Run3	Reunion	Ligne Paradis	October, 2007	sugarcane	Saccharum sp.	C	Ms16	CIR53#3001006	30_1_6
Run3	Reunion	Ligne Paradis	October, 2007	sugarcane	Saccharum sp.	C	Ms16	CIR53#3001007	30_1_7
Run3	Reunion	Ligne Paradis	October, 2007	sugarcane	Saccharum sp.	C	Ms16	CIR53#3001008	30_1_8
Run3	Reunion	Ligne Paradis	October, 2007	sugarcane	Saccharum sp.	C	Ms16	CIR53#3001009	30_1_9
Run3	Reunion	Ligne Paradis	October, 2007	sugarcane	Saccharum sp.	C	Ms16	CIR53#3001010	30_1_10
Run3	Reunion	Ligne Paradis	October, 2007	sugarcane	Saccharum sp.	C	Ms16	CIR53#3001011	30_1_11
Run3	Reunion	Ligne Paradis	October, 2007	sugarcane	Saccharum sp.	C	Ms16	CIR53#3001012	30_1_12
Run3	Reunion	Ligne Paradis	October, 2007	sugarcane	Saccharum sp.	C	Ms16	CIR53#3001013	30_1_13
Run3	Reunion	Ligne Paradis	October, 2007	sugarcane	Saccharum sp.	C	Ms16	CIR53#3001014	30_1_14
Run3	Reunion	Ligne Paradis	October, 2007	sugarcane	Saccharum sp.	C	Ms16	CIR53#3001015	30_1_15
Run3	Reunion	Ligne Paradis	October, 2007	sugarcane	Saccharum sp.	C	Ms16	CIR53#3001016	30_1_16
Run3	Reunion	Ligne Paradis	October, 2007	sugarcane	Saccharum sp.	C	Ms16	CIR53#3001017	30_1_17
Run3	Reunion	Ligne Paradis	October, 2007	sugarcane	Saccharum sp.	C	Ms16	CIR53#3001018	30_1_18
Run3	Reunion	Ligne Paradis	October, 2007	sugarcane	Saccharum sp.	C	Ms16	CIR53#3001020	30_1_20
Run3	Reunion	Ligne Paradis	October, 2007	sugarcane	Saccharum sp.	C	Ms16	CIR53#3001021	30_1_21
Run3	Reunion	Ligne Paradis	October, 2007	sugarcane	Saccharum sp.	C	Ms16	CIR53#3001022	30_1_22
Run3	Reunion	Ligne Paradis	October, 2007	sugarcane	Saccharum sp.	C	Ms16	CIR53#3001023	30_1_23
Run3	Reunion	Ligne Paradis	October, 2007	sugarcane	Saccharum sp.	C	Ms16	CIR53#3001024	30_1_24
Run3	Reunion	Ligne Paradis	October, 2007	sugarcane	Saccharum sp.	C	Ms16	CIR53#3001025	30_1_25
Run3	Reunion	Ligne Paradis	October, 2007	sugarcane	Saccharum sp.	C	Ms16	CIR53#3001026	30_1_26
Run3	Reunion	Ligne Paradis	October, 2007	sugarcane	Saccharum sp.	C	Ms16	CIR53#3001027	30_1_27
Run3	Reunion	Ligne Paradis	October, 2007	sugarcane	Saccharum sp.	C	Ms16	CIR53#3001028	30_1_28
Run3	Reunion	Ligne Paradis	October, 2007	sugarcane	Saccharum sp.	C	Ms16	CIR53#3001029	30_1_29
Run3	Reunion	Ligne Paradis	October, 2007	sugarcane	Saccharum sp.	C	Ms16	CIR53#3001030	30_1_30
Run3	Reunion	Ligne Paradis	October, 2007	sugarcane	Saccharum sp.	C	Ms16	CIR53#3001031	30_1_31
Run3	Reunion	Ligne Paradis	October, 2007	sugarcane	Saccharum sp.	C	Ms16	CIR53#3001032	30_1_32
Run4	Reunion	Savannah	April, 2008	sugarcane	Saccharum sp.	C	Ms21	CIR53#2220001	22_20_1	MSW031-13	KJ083185	2
Run4	Reunion	Savannah	April, 2008	sugarcane	Saccharum sp.	C	Ms21	CIR53#2220002	22_20_2
Run4	Reunion	Savannah	April, 2008	sugarcane	Saccharum sp.	C	Ms21	CIR53#2220003	22_20_3
Run4	Reunion	Savannah	April, 2008	sugarcane	Saccharum sp.	C	Ms21	CIR53#2220004	22_20_4
Run4	Reunion	Savannah	April, 2008	sugarcane	Saccharum sp.	C	Ms21	CIR53#2220005	22_20_5
Run4	Reunion	Savannah	April, 2008	sugarcane	Saccharum sp.	C	Ms21	CIR53#2220006	22_20_6
Run4	Reunion	Savannah	April, 2008	sugarcane	Saccharum sp.	C	Ms21	CIR53#2220007	22_20_7
Run4	Reunion	Savannah	April, 2008	sugarcane	Saccharum sp.	C	Ms21	CIR53#2220008	22_20_8
Run4	Reunion	Savannah	April, 2008	sugarcane	Saccharum sp.	C	Ms21	CIR53#2220010	22_20_10
Run4	Reunion	Savannah	April, 2008	sugarcane	Saccharum sp.	C	Ms21	CIR53#2220011	22_20_11
Run4	Reunion	Savannah	April, 2008	sugarcane	Saccharum sp.	C	Ms16	CIR53#2220012	22_20_12
Run4	Reunion	Savannah	April, 2008	sugarcane	Saccharum sp.	C	Ms21	CIR53#2220015	22_20_15
Run4	Reunion	Savannah	April, 2008	sugarcane	Saccharum sp.	C	Ms21	CIR53#2220016	22_20_16
Run4	Reunion	Savannah	April, 2008	sugarcane	Saccharum sp.	C	Ms21	CIR53#2220017	22_20_17
Run4	Reunion	Savannah	April, 2008	sugarcane	Saccharum sp.	C	Ms21	CIR53#2220018	22_20_18
Run4	Reunion	Savannah	April, 2008	sugarcane	Saccharum sp.	C	Ms21	CIR53#2220019	22_20_19
Run4	Reunion	Savannah	April, 2008	sugarcane	Saccharum sp.	C	Ms21	CIR53#2220020	22_20_20
Run4	Reunion	Savannah	April, 2008	sugarcane	Saccharum sp.	C	Ms21	CIR53#2220021	22_20_21
Run4	Reunion	Savannah	April, 2008	sugarcane	Saccharum sp.	C	Ms21	CIR53#2220022	22_20_22
Run4	Reunion	Savannah	April, 2008	sugarcane	Saccharum sp.	C	Ms21	CIR53#2220023	22_20_23
Run4	Reunion	Savannah	April, 2008	sugarcane	Saccharum sp.	C	Ms21	CIR53#2220024	22_20_24
Run4	Reunion	Savannah	April, 2008	sugarcane	Saccharum sp.	C	Ms21	CIR53#2220025	22_20_25
Run4	Reunion	Savannah	April, 2008	sugarcane	Saccharum sp.	C	Ms21	CIR53#2220026	22_20_26
Run4	Reunion	Savannah	April, 2008	sugarcane	Saccharum sp.	C	Ms21	CIR53#2220027	22_20_27
Run4	Reunion	Savannah	April, 2008	sugarcane	Saccharum sp.	C	Ms21	CIR53#2220028	22_20_28
Run4	Reunion	Savannah	April, 2008	sugarcane	Saccharum sp.	C	Ms21	CIR53#2220030	22_20_30
Run4	Reunion	Savannah	April, 2008	sugarcane	Saccharum sp.	C	Ms21	CIR53#2220031	22_20_31
Run4	Reunion	Savannah	April, 2008	sugarcane	Saccharum sp.	C	Ms21	CIR53#2220032	22_20_32
Run5	Reunion	St André	April, 2008	sugarcane	Saccharum sp.	C	Ms16	CIR53#2211001	22_11_1
Run5	Reunion	St André	April, 2008	sugarcane	Saccharum sp.	C	Ms16	CIR53#2211002	22_11_2
Run5	Reunion	St André	April, 2008	sugarcane	Saccharum sp.	C	Ms16	CIR53#2211003	22_11_3
Run5	Reunion	St André	April, 2008	sugarcane	Saccharum sp.	C	Ms16	CIR53#2211006	22_11_6
Run5	Reunion	St André	April, 2008	sugarcane	Saccharum sp.	C	Ms16	CIR53#2211007	22_11_7
Run5	Reunion	St André	April, 2008	sugarcane	Saccharum sp.	C	Ms16	CIR53#2211008	22_11_8
Run5	Reunion	St André	April, 2008	sugarcane	Saccharum sp.	C	Ms16	CIR53#2211009	22_11_9
Run5	Reunion	St André	April, 2008	sugarcane	Saccharum sp.	C	Ms16	CIR53#2211010	22_11_10
Run5	Reunion	St André	April, 2008	sugarcane	Saccharum sp.	C	Ms16	CIR53#2211011	22_11_11
Run5	Reunion	St André	April, 2008	sugarcane	Saccharum sp.	C	Ms16	CIR53#2211012	22_11_12
Run5	Reunion	St André	April, 2008	sugarcane	Saccharum sp.	C	Ms16	CIR53#2211016	22_11_16
Run5	Reunion	St André	April, 2008	sugarcane	Saccharum sp.	C	Ms16	CIR53#2211017	22_11_17
Run5	Reunion	St André	April, 2008	sugarcane	Saccharum sp.	C	Ms16	CIR53#2211018	22_11_18
Run5	Reunion	St André	April, 2008	sugarcane	Saccharum sp.	C	Ms16	CIR53#2211019	22_11_19
Run5	Reunion	St André	April, 2008	sugarcane	Saccharum sp.	C	Ms16	CIR53#2211020	22_11_20
Run5	Reunion	St André	April, 2008	sugarcane	Saccharum sp.	C	Ms16	CIR53#2211022	22_11_22
Run5	Reunion	St André	April, 2008	sugarcane	Saccharum sp.	C	Ms16	CIR53#2211023	22_11_23
Run5	Reunion	St André	April, 2008	sugarcane	Saccharum sp.	C	Ms16	CIR53#2211024	22_11_24
Run5	Reunion	St André	April, 2008	sugarcane	Saccharum sp.	C	Ms16	CIR53#2211025	22_11_25
Run5	Reunion	St André	April, 2008	sugarcane	Saccharum sp.	C	Ms16	CIR53#2211026	22_11_26
Run5	Reunion	St André	April, 2008	sugarcane	Saccharum sp.	C	Ms16	CIR53#2211027	22_11_27
Run5	Reunion	St André	April, 2008	sugarcane	Saccharum sp.	C	Ms16	CIR53#2211028	22_11_28
Run5	Reunion	St André	April, 2008	sugarcane	Saccharum sp.	C	Ms16	CIR53#2211029	22_11_29
Run5	Reunion	St André	April, 2008	sugarcane	Saccharum sp.	C	Ms16	CIR53#2211030	22_11_30
Run5	Reunion	St André	April, 2008	sugarcane	Saccharum sp.	C	Ms16	CIR53#2211031	22_11_31
Run5	Reunion	St André	April, 2008	sugarcane	Saccharum sp.	C	Ms16	CIR53#2211032	22_11_32
Run6	Reunion	Entre Deux	March, 2009	sorghum	Sorghum verticilliflorum	C	Ms15	CIR53#6301919	30_25
Run6	Reunion	Entre Deux	March, 2009	sorghum	Sorghum verticilliflorum	C	Ms15	CIR53#6302001	30_1
Run6	Reunion	Entre Deux	March, 2009	wild Sudan grass	Sorghum verticilliflorum	C	Ms15	CIR53#6302002	30_2
Run6	Reunion	Entre Deux	March, 2009	wild Sudan grass	Sorghum verticilliflorum	C	Ms15	CIR53#6302003	30_3
Run6	Reunion	Entre Deux	March, 2009	wild Sudan grass	Sorghum verticilliflorum	C	Ms15	CIR53#6302004	30_4
Run6	Reunion	Entre Deux	March, 2009	wild Sudan grass	Sorghum verticilliflorum	C	Ms15	CIR53#6302005	30_5
Run6	Reunion	Entre Deux	March, 2009	wild Sudan grass	Sorghum verticilliflorum	C	Ms15	CIR53#6302007	30_7
Run6	Reunion	Entre Deux	March, 2009	wild Sudan grass	Sorghum verticilliflorum	C	Ms15	CIR53#6302009	30_9
Run6	Reunion	Entre Deux	March, 2009	wild Sudan grass	Sorghum verticilliflorum	C	Ms15	CIR53#6302012	30_12
Run6	Reunion	Entre Deux	March, 2009	wild Sudan grass	Sorghum verticilliflorum	C	Ms15	CIR53#6302017	30_17
Run6	Reunion	Entre Deux	March, 2009	wild Sudan grass	Sorghum verticilliflorum	C	Ms15	CIR53#6302018	30_18
Run6	Reunion	Entre Deux	March, 2009	wild Sudan grass	Sorghum verticilliflorum	C	Ms15	CIR53#6302020	30_20
Run6	Reunion	Entre Deux	March, 2009	wild Sudan grass	Sorghum verticilliflorum	C	Ms15	CIR53#6302023	30_23
Run6	Reunion	Entre Deux	March, 2009	wild Sudan grass	Sorghum verticilliflorum	C	Ms15	CIR53#6302027	30_27
Run6	Reunion	Entre Deux	March, 2009	wild Sudan grass	Sorghum verticilliflorum	C	Ms15	CIR53#6302029	30_29
Run6	Reunion	Entre Deux	March, 2009	wild Sudan grass	Sorghum verticilliflorum	C	Ms15	CIR53#6302030	30_30
Run6	Reunion	Entre Deux	March, 2009	wild Sudan grass	Sorghum verticilliflorum	C	Ms15	CIR53#6302032	30_32
Run6	Reunion	Entre Deux	March, 2009	wild Sudan grass	Sorghum verticilliflorum	C	Ms15	CIR53#6302924	30_24	MSW108-13	KJ083108	2
Run7	Reunion	Bras Panon	January, 2010	wild Sudan grass	Sorghum verticilliflorum	C	Ms16	CIR53#2222001	22_22_1
Run7	Reunion	Bras Panon	January, 2010	wild Sudan grass	Sorghum verticilliflorum	C	Ms16	CIR53#2222002	22_22_2
Run7	Reunion	Bras Panon	January, 2010	wild Sudan grass	Sorghum verticilliflorum	C	Ms16	CIR53#2222003	22_22_3
Run7	Reunion	Bras Panon	January, 2010	wild Sudan grass	Sorghum verticilliflorum	C	Ms16	CIR53#2222004	22_22_4
Run7	Reunion	Bras Panon	January, 2010	wild Sudan grass	Sorghum verticilliflorum	C	Ms16	CIR53#2222005	22_22_5
Run7	Reunion	Bras Panon	January, 2010	wild Sudan grass	Sorghum verticilliflorum			CIR53#2222039	22_22_39	MSW036-13	KJ083180	2
Run7	Reunion	Bras Panon	January, 2010	wild Sudan grass	Sorghum verticilliflorum	C	Ms16	CIR53#2222007	22_22_7
Run7	Reunion	Bras Panon	January, 2010	wild Sudan grass	Sorghum verticilliflorum	C	Ms16	CIR53#2222008	22_22_8
Run7	Reunion	Bras Panon	January, 2010	wild Sudan grass	Sorghum verticilliflorum	C	Ms16	CIR53#2222009	22_22_9
Run7	Reunion	Bras Panon	January, 2010	wild Sudan grass	Sorghum verticilliflorum	C	Ms16	CIR53#2222010	22_22_10
Run7	Reunion	Bras Panon	January, 2010	wild Sudan grass	Sorghum verticilliflorum	C	Ms16	CIR53#2222011	22_22_11
Run7	Reunion	Bras Panon	January, 2010	wild Sudan grass	Sorghum verticilliflorum	C	Ms16	CIR53#2222012	22_22_12
Run7	Reunion	Bras Panon	January, 2010	wild Sudan grass	Sorghum verticilliflorum	C	Ms16	CIR53#2222013	22_22_13
Run7	Reunion	Bras Panon	January, 2010	wild Sudan grass	Sorghum verticilliflorum	C	Ms16	CIR53#2222014	22_22_14
Run7	Reunion	Bras Panon	January, 2010	wild Sudan grass	Sorghum verticilliflorum	C	Ms16	CIR53#2222015	22_22_15
Run7	Reunion	Bras Panon	January, 2010	wild Sudan grass	Sorghum verticilliflorum	C	Ms16	CIR53#2222016	22_22_16
Run7	Reunion	Bras Panon	January, 2010	wild Sudan grass	Sorghum verticilliflorum	C	Ms16	CIR53#2222017	22_22_17
Run7	Reunion	Bras Panon	January, 2010	wild Sudan grass	Sorghum verticilliflorum	C	Ms16	CIR53#2222018	22_22_18
Run7	Reunion	Bras Panon	January, 2010	wild Sudan grass	Sorghum verticilliflorum	C	Ms16	CIR53#2222019	22_22_19
Run7	Reunion	Bras Panon	January, 2010	wild Sudan grass	Sorghum verticilliflorum	C	Ms16	CIR53#2222020	22_22_20
Run7	Reunion	Bras Panon	January, 2010	wild Sudan grass	Sorghum verticilliflorum	C	Ms16	CIR53#2222021	22_22_21
Run7	Reunion	Bras Panon	January, 2010	wild Sudan grass	Sorghum verticilliflorum	C	Ms16	CIR53#2222022	22_22_22
Run7	Reunion	Bras Panon	January, 2010	wild Sudan grass	Sorghum verticilliflorum	C	Ms16	CIR53#2222023	22_22_23
Run7	Reunion	Bras Panon	January, 2010	wild Sudan grass	Sorghum verticilliflorum	C	Ms16	CIR53#2222025	22_22_25
Run7	Reunion	Bras Panon	January, 2010	wild Sudan grass	Sorghum verticilliflorum	C	Ms16	CIR53#2222026	22_22_26
Run7	Reunion	Bras Panon	January, 2010	wild Sudan grass	Sorghum verticilliflorum	C	Ms16	CIR53#2222027	22_22_27
Run7	Reunion	Bras Panon	January, 2010	wild Sudan grass	Sorghum verticilliflorum	C	Ms16	CIR53#2222028	22_22_28
Run7	Reunion	Bras Panon	January, 2010	wild Sudan grass	Sorghum verticilliflorum	C	Ms16	CIR53#2222029	22_22_29
Run7	Reunion	Bras Panon	January, 2010	wild Sudan grass	Sorghum verticilliflorum	C	Ms16	CIR53#2222030	22_22_30
Run7	Reunion	Bras Panon	January, 2010	wild Sudan grass	Sorghum verticilliflorum	C	Ms16	CIR53#2222031	22_22_31
Run7	Reunion	Bras Panon	January, 2010	wild Sudan grass	Sorghum verticilliflorum	C	Ms16	CIR53#2222032	22_22_32
Run7	Reunion	Bras Panon	January, 2010	wild Sudan grass	Sorghum verticilliflorum			CIR53#2222038	22_22_38	MSW035-13	KJ083181	2
Run7	Reunion	Bras Panon	January, 2010	wild Sudan grass	Sorghum verticilliflorum			CIR53#2222037	22_22_37	MSW034-13	KJ083182	2
Run7	Reunion	Bras Panon	January, 2010	wild Sudan grass	Sorghum verticilliflorum			CIR53#2222036	22_22_36	MSW033-13	KJ083183	2
Run7	Reunion	Bras Panon	January, 2010	wild Sudan grass	Sorghum verticilliflorum	C	Ms16	CIR53#2222006	22_22_6	MSW032-13	KJ083184	2
Run8	Reunion	Salazie	March, 2010	wild Sudan grass	Sorghum verticilliflorum	C	Ms15	CIR53#2212002	22_12_2
Run8	Reunion	Salazie	March, 2010	wild Sudan grass	Sorghum verticilliflorum	C	Ms15	CIR53#2212003	22_12_3
Run8	Reunion	Salazie	March, 2010	wild Sudan grass	Sorghum verticilliflorum	C	Ms15	CIR53#2212005	22_12_5
Run8	Reunion	Salazie	March, 2010	wild Sudan grass	Sorghum verticilliflorum	C	Ms15	CIR53#2212007	22_12_7
Run8	Reunion	Salazie	March, 2010	wild Sudan grass	Sorghum verticilliflorum	C	Ms15	CIR53#2212008	22_12_8
Run8	Reunion	Salazie	March, 2010	wild Sudan grass	Sorghum verticilliflorum	C	Ms15	CIR53#2212009	22_12_9
Run8	Reunion	Salazie	March, 2010	wild Sudan grass	Sorghum verticilliflorum	C	Ms15	CIR53#2212013	22_12_13	MSW027-13	KJ083189	2
Run8	Reunion	Salazie	March, 2010	wild Sudan grass	Sorghum verticilliflorum	C	Ms15	CIR53#2212012	22_12_12
Run8	Reunion	Salazie	March, 2010	wild Sudan grass	Sorghum verticilliflorum	C	Ms15	CIR53#2212011	22_12_11	MSW026-13	KJ083190	2
Run8	Reunion	Salazie	March, 2010	wild Sudan grass	Sorghum verticilliflorum	C	Ms15	CIR53#2212015	22_12_15
Run8	Reunion	Salazie	March, 2010	wild Sudan grass	Sorghum verticilliflorum	C	Ms15	CIR53#2212016	22_12_16
Run8	Reunion	Salazie	March, 2010	wild Sudan grass	Sorghum verticilliflorum	C	Ms15	CIR53#2212017	22_12_17
Run8	Reunion	Salazie	March, 2010	wild Sudan grass	Sorghum verticilliflorum	C	Ms15	CIR53#2212018	22_12_18
Run8	Reunion	Salazie	March, 2010	wild Sudan grass	Sorghum verticilliflorum	C	Ms15	CIR53#2212019	22_12_19
Run8	Reunion	Salazie	March, 2010	wild Sudan grass	Sorghum verticilliflorum	C	Ms15	CIR53#2212020	22_12_20
Run8	Reunion	Salazie	March, 2010	wild Sudan grass	Sorghum verticilliflorum	C	Ms15	CIR53#2212022	22_12_22
Run8	Reunion	Salazie	March, 2010	wild Sudan grass	Sorghum verticilliflorum	C	Ms15	CIR53#2212023	22_12_23
Run8	Reunion	Salazie	March, 2010	wild Sudan grass	Sorghum verticilliflorum	C	Ms15	CIR53#2212024	22_12_24
Run8	Reunion	Salazie	March, 2010	wild Sudan grass	Sorghum verticilliflorum	C	Ms15	CIR53#2212026	22_12_26
Run8	Reunion	Salazie	March, 2010	wild Sudan grass	Sorghum verticilliflorum	C	Ms15	CIR53#2212027	22_12_27
Run8	Reunion	Salazie	March, 2010	wild Sudan grass	Sorghum verticilliflorum	C	Ms15	CIR53#2212028	22_12_28
Run8	Reunion	Salazie	March, 2010	wild Sudan grass	Sorghum verticilliflorum	C	Ms15	CIR53#2212030	22_12_30
Run8	Reunion	Salazie	March, 2010	wild Sudan grass	Sorghum verticilliflorum	C	Ms15	CIR53#2212031	22_12_31
Run8	Reunion	Salazie	March, 2010	wild Sudan grass	Sorghum verticilliflorum	C	Ms15	CIR53#2212032	22_12_32

## Sheet: 98 ind. sample
Sample	State	Locality	Date of sampling	Longitude	Latitude	Host plant (com. name)	Host plant (sci. name)	MLL	MLG	Specimen ID	Field ID
Aus1	Australia	Meringa, Gordonvale	February, 2009	-17.0695	145.774	sugarcane	Saccharum sp.	B	Ms1	CIR53#0101001	Aus1_1
Aus1	Australia	Meringa, Gordonvale	February, 2009	-17.0695	145.774	sugarcane	Saccharum sp.	B	Ms2	CIR53#0101007	Aus1_7
Aus2	Australia	Meringa, Gordonvale	February, 2009	-17.0695	145.774	sugarcane	Saccharum sp.	B	Ms1	CIR#530102003	Aus2_3
Aus2	Australia	Meringa, Gordonvale	February, 2009	-17.0695	145.774	sugarcane	Saccharum sp.	B	Ms2	CIR#530102013	Aus2_13
Aus3	Australia	Mackay	March, 2009	-21.1	149.07	sugarcane	Saccharum sp.	B	Ms1	CIR53#0103001	Aus3_1
Aus3	Australia	Mackay	March, 2010	-21.1	149.07	sugarcane	Saccharum sp.	B	Ms121	CIR53#0103012	Aus3_12
Aus4	Australia	Mackay	May, 2012	-21.1644	149.119	sugarcane	Saccharum sp.	B	Ms1	CIR53#0104001	Aus4_1
Aus5	Australia	Meringa, Gordonvale	May, 2013	-17.0778	145.775	sugarcane	Saccharum sp.	B	Ms1	CIR53#0105001	Aus5_1
Aus6	Australia	Herbert region	March, 2013	-18.6527	146.136	sugarcane	Saccharum sp.	B	Ms122	CIR53#0106001	Aus6_1
Aus7	Australia	Mulgrave	May, 2013	-17.1452	145.758	sugarcane	Saccharum sp.	B	Ms1	CIR53#0107001	Aus7_1
Aus7	Australia	Mulgrave	May, 2013	-17.1452	145.758	sugarcane	Saccharum sp.	B	Ms122	CIR53#0107002	Aus7_2
Ben1	Benin	Pahou	September, 2007	6.38	2.22	sugarcane	Saccharum sp.	A	Ms306	CIR53#2903001	29_3_1
Ben2	Benin	Malanville	September, 2007	11.87	3.38	pearl millet	Pennisetum glaucum	A	Ms306	CIR53#2904001	29_4_1
Ben2	Benin	Malanville	September, 2007	11.87	3.38	pearl millet	Pennisetum glaucum	A	Ms307	CIR53#2904005	29_4_5
Ben2	Benin	Malanville	September, 2007	11.87	3.38	pearl millet	Pennisetum glaucum	A	Ms30	CIR53#2904010	29_4_10
Ben3	Benin	Kandi	September, 2007	11.13	2.94	sorghum	Sorghum bicolor	A	Ms303	CIR53#2923001	29_23_1
Ben3	Benin	Kandi	September, 2007	11.13	2.94	sorghum	Sorghum bicolor	A	Ms307	CIR53#2923002	29_23_2
Ben3	Benin	Kandi	September, 2007	11.13	2.94	sorghum	Sorghum bicolor	A	Ms309	CIR53#2923004	29_23_4
Ben3	Benin	Kandi	September, 2007	11.13	2.94	sorghum	Sorghum bicolor	A	Ms310	CIR53#2923018	29_23_18
Ben4	Benin	Pade	September, 2007	11.04	2.88	sorghum	Sorghum bicolor	A	Ms303	CIR53#2927002	29_27_2
Ben4	Benin	Pade	September, 2007	11.04	2.88	sorghum	Sorghum bicolor	A	Ms307	CIR53#2927017	29_27_17
Bra1	Brazil	Uberlandia	June, 2009	-18.8911	-48.1431	sugarcane	Saccharum sp.	C	Ms11	CIR53#4001001	40_1_1
Bra1	Brazil	Uberlandia	June, 2009	-18.8911	-48.1431	sugarcane	Saccharum sp.	C	Ms6	CIR53#4001002	40_1_2
Cam1	Cameroon	Garoua	November, 2007	9.3	13.4	sorghum	Sorghum bicolor	A	Ms314	CIR53#2804001	28_4_1
Cam1	Cameroon	Garoua	November, 2007	9.3	13.4	sorghum	Sorghum bicolor	A	Ms31	CIR53#2804002	28_4_2
Cam1	Cameroon	Garoua	November, 2007	9.3	13.4	sorghum	Sorghum bicolor	A	Ms305	CIR53#2804003	28_4_3
Cam1	Cameroon	Garoua	November, 2007	9.3	13.4	sorghum	Sorghum bicolor	A	Ms304	CIR53#2804015	28_4_15
Cam2	Cameroon	Garoua	January, 2008	9.3	13.4	sorghum	Sorghum bicolor	A	Ms314	CIR53#2805001	28_5_1
Cam2	Cameroon	Garoua	January, 2008	9.3	13.4	sorghum	Sorghum bicolor	A	Ms41	CIR53#2805003	28_5_3
Cam2	Cameroon	Garoua	January, 2008	9.3	13.4	sorghum	Sorghum bicolor	A	Ms308	CIR53#2805006	28_5_6
Cam2	Cameroon	Garoua	January, 2008	9.3	13.4	sorghum	Sorghum bicolor	A	Ms305	CIR53#2805015	28_5_15
Cam2	Cameroon	Garoua	January, 2008	9.3	13.4	sorghum	Sorghum bicolor	A	Ms42	CIR53#2805020	28_5_20
Cam3	Cameroon	Moulvoudaye	October, 2007	10.41	14.85	sorghum	Sorghum bicolor	A	Ms314	CIR#532801001	28_1_1
Cam3	Cameroon	Moulvoudaye	October, 2007	10.41	14.85	sorghum	Sorghum bicolor	A	Ms315	CIR#532801027	28_1_27
Cam3	Cameroon	Moulvoudaye	October, 2007	10.41	14.85	sorghum	Sorghum bicolor	A	Ms305	CIR#532801031	28_1_31
Cam4	Cameroon	Mokong	October, 2007	10.57	14.04	sorghum	Sorghum bicolor	A	Ms314	CIR#532802001	28_2_1
Cam4	Cameroon	Mokong	October, 2007	10.57	14.04	sorghum	Sorghum bicolor	A	Ms302	CIR#532802003	28_2_3
Cam4	Cameroon	Mokong	October, 2007	10.57	14.04	sorghum	Sorghum bicolor	A	Ms305	CIR#532802006	28_2_6
Cam4	Cameroon	Mokong	October, 2007	10.57	14.04	sorghum	Sorghum bicolor	A	Ms312	CIR#532802010	28_2_10
Cam4	Cameroon	Mokong	October, 2007	10.57	14.04	sorghum	Sorghum bicolor	A	Ms301	CIR#532802017	28_2_17
Cam4	Cameroon	Mokong	October, 2007	10.57	14.04	sorghum	Sorghum bicolor	A	Ms311	CIR#532802018	28_2_18
Cam4	Cameroon	Mokong	October, 2007	10.57	14.04	sorghum	Sorghum bicolor	A	Ms313	CIR#532802021	28_2_21
Cam5	Cameroon	Tcholliré	November, 2007	8.4	14.17	sorghum	Sorghum bicolor	A	Ms5	CIR53#2803001	28_3_1
Chi1	China	Chenzhou City	July, 2010	25.2233	112.956	sorghum	Sorghum bicolor	E	Ms32	CIR53#2341074	23_41_74
Chi1	China	Chenzhou City	July, 2010	25.2233	112.956	sorghum	Sorghum bicolor	E	Ms33	CIR53#2341075	23_41_75
Col1	Columbia	Jamundi valle	June, 2008	3.16083	-76.4667	sugarcane	Saccharum sp.	C	Ms11	CIR53#0401001	Col1_1
Col1	Columbia	Jamundi valle	June, 2008	3.16083	-76.4667	sugarcane	Saccharum sp.	C	Ms6	CIR53#0401002	Col1_2
Col2	Columbia	Tulua valle	June, 2008	4.05806	-76.2664	sugarcane	Saccharum sp.	C	Ms7	CIR53#0402001	Col2_1
Col2	Columbia	Tulua valle	June, 2008	4.05806	-76.2664	sugarcane	Saccharum sp.	C	Ms11	CIR53#0402003	Col2_3
Col2	Columbia	Tulua valle	June, 2008	4.05806	-76.2664	sugarcane	Saccharum sp.	C	Ms6	CIR53#0402006	Col2_6
Col3	Columbia	Tulua valle	June, 2008	4.05806	-76.2664	sugarcane	Saccharum sp.	C	Ms11	CIR53#0403002	Col3_2
Col3	Columbia	Tulua valle	June, 2008	4.05806	-76.2664	sugarcane	Saccharum sp.	C	Ms7	CIR53#0403010	Col3_10
Ecu1	Ecuador	Maridueñas, Guaya	March, 2009	-2.20987	-79.4272	sugarcane	Saccharum sp.	C	Ms11	CIR53#4201003	42_1_3
Gua1	Guadeloupe	Marie Galante	June, 2009	15.9364	-61.2578	sugarcane	Saccharum sp.	C	Ms11	CIR53#0703001	7-30_9
Gua2	Guadeloupe	St Jean, Petit Bourg	June, 2009	16.1914	-61.5986	sugarcane	Saccharum sp.	C	Ms11	CIR53#0709003	7_9_3
Gua3	Guadeloupe	St Jean, Petit Bourg	June, 2009	16.1914	-61.5986	sugarcane	Saccharum sp.	C	Ms11	CIR53#0712003	7_12_3
Gua4	Guadeloupe	Le Moule, Gardel	June, 2009	16.3083	-61.3336	sugarcane	Saccharum sp.	C	Ms11	CIR53#0729001	7_29_1
Gua5	Guadeloupe	Lamentin, Grosse Montagne	June, 2009	16.2283	-61.6567	sugarcane	Saccharum sp.	C	Ms11	CIR53#0730001	7_30_1
Gua5	Guadeloupe	Lamentin, Grosse Montagne	June, 2009	16.2283	-61.6567	sugarcane	Saccharum sp.	C	Ms8	CIR53#0730022	7_30_22
Haw1	Hawaii	Maunawili	August, 2007	21.38	-157.76	sugarcane	Saccharum sp.	D	Ms9	CIR53#0501003	5_1_3
Haw2	Hawaii	Maui	August, 2007	20.81	-156.33	sugarcane	Saccharum sp.	D	Ms9	CIR53#0502001	5_2_1
Haw3	Hawaii	Maunawili	September, 2007	21.38	-157.76	sugarcane	Saccharum sp.	D	Ms9	CIR53#0503001	5_3_1
Ken1	Kenya	Mtwapa 100	October, 2008	-3.9368	39.7389	sugarcane	Saccharum sp.	C	Ms11	CIR53#5301001	53_1_1
Ken1	Kenya	Mtwapa 100	October, 2008	-3.9368	39.7389	sugarcane	Saccharum sp.	A	Ms305	CIR53#5301002	53_1_2
Ken1	Kenya	Mtwapa 100	October, 2008	-3.9368	39.7389	sugarcane	Saccharum sp.	A	Ms306	CIR53#5301028	53_1_28
Ken2	Kenya	Mtwapa 100	October, 2008	-3.9368	39.7389	sugarcane	Saccharum sp.	C	Ms11	CIR53#5302003	53_2_3
Ken3	Kenya	Mtwapa 100	October, 2008	-3.9368	39.7389	sugarcane	Saccharum sp.	C	Ms11	CIR53#5303002	53_3_2
Ken4	Kenya	Mtwapa 90	October, 2008	-3.9368	39.7389	sugarcane	Saccharum sp.	C	Ms11	CIR53#5304001	53_4_1
Ken5	Kenya	Kesref, Cymmit	September, 2008	-0.040819	34.8196	sorghum	Sorghum bicolor	A	Ms306	CIR53#5402001	54_2_1
Ken5	Kenya	Kesref, Cymmit	September, 2008	-0.040819	34.8196	sorghum	Sorghum bicolor	A	Ms305	CIR53#5402003	54_2_3
Lou1	Louisiana	Terrebonne	August, 2007	29.6368	-90.8406	sugarcane	Saccharum sp.	D	Ms9	CIR53#0803001	8_3_1
Lou2	Louisiana	Assumption	August, 2007	29.8629	-90.9806	sugarcane	Saccharum sp.	D	Ms9	CIR53#0805001	8_5_1
Lou3	Louisiana	Lafourche	August, 2007	29.8029	-90.8324	sugarcane	Saccharum sp.	D	Ms9	CIR53#0806001	8_6_1
Lou3	Louisiana	Lafourche	August, 2007	29.8029	-90.8324	sugarcane	Saccharum sp.	D	Ms10	CIR53#0806018	8_6_18
Lou4	Louisiana	Lafourche	August, 2007	29.7367	-90.6727	Johnson grass	Sorghum halepense	D	Ms9	CIR53#0808001	8_8_1
Lou5	Louisiana	St Mary	September, 2007	29.8313	-91.6088	sugarcane	Saccharum sp.	D	Ms9	CIR53#0810001	8_10_1
Lou6	Louisiana	Rapides	September, 2007	31.0164	-92.2666	sugarcane	Saccharum sp.	D	Ms9	CIR53#0814003	8_14_3
Lou7	Louisiana	Terrebonne	October, 2007	29.5833	-90.8175	sugarcane	Saccharum sp.	D	Ms9	CIR53#0816001	8_16_1
Lou8	Louisiana	Terrebonne	October, 2007	29.5595	-90.5788	sugarcane	Saccharum sp.	D	Ms9	CIR53#0828001	8_28_1
Mar1	Martinique	Fort de France	June, 2009	14.6219	-60.9764	sugarcane	Saccharum sp.	C	Ms11	CIR53#0721001	7_21_1
Mar2	Martinique	Fort de France	June, 2009	14.6219	-60.9764	sugarcane	Saccharum sp.	C	Ms11	CIR53#0722001	7_22_1
Mar3	Martinique	Fort de France	June, 2009	14.6219	-60.9764	sugarcane	Saccharum sp.	C	Ms11	CIR53#0723001	7_23_1
Mau1	Mauritius	Réduit	June, 2009	-20.233	57.4917	sugarcane	Saccharum sp.	C	Ms11	CIR53#3029001	30_29_1
Nig1	Niger	Niamey	November, 2007	13.5	2.1	sorghum	Sorghum bicolor	A	Ms314	CIR53#1801001	18_1_1
Nig1	Niger	Niamey	November, 2007	13.5	2.1	sorghum	Sorghum bicolor	A	Ms306	CIR53#1801003	18_1_3
Nig1	Niger	Niamey	November, 2007	13.5	2.1	sorghum	Sorghum bicolor	A	Ms305	CIR53#1801021	18_1_21
Nig2	Niger	Niamey	November, 2007	13.5	2.1	sorghum	Sorghum bicolor	A	Ms306	CIR53#1804001	18_4_1
Nig2	Niger	Niamey	November, 2007	13.5	2.1	sorghum	Sorghum bicolor	A	Ms305	CIR53#1804011	18_4_11
Run1	Reunion	Sainte Marie	June, 2007	-20.905	55.532	sugarcane	Saccharum sp.	C	Ms16	CIR53#SMA1009	SMA1_9
Run2	Reunion	Etang Salé	April, 2008	-21.267	55.379	sugarcane	Saccharum sp.	C	Ms16	CIR53#2223001	22_23_1
Run2	Reunion	Etang Salé	April, 2008	-21.267	55.379	sugarcane	Saccharum sp.	C	Ms12	CIR53#2223010	22_23_10
Run3	Reunion	Ligne Paradis	October, 2007	-21.32	55.485	sugarcane	Saccharum sp.	C	Ms16	CIR53#3001001	30_1_1
Run4	Reunion	Savannah	April, 2008	-20.982	55.297	sugarcane	Saccharum sp.	C	Ms21	CIR53#2220001	22_20_1
Run4	Reunion	Savannah	April, 2008	-20.982	55.297	sugarcane	Saccharum sp.	C	Ms16	CIR53#2220012	22_20_12
Run5	Reunion	St André	April, 2008	-20.982	55.663	sugarcane	Saccharum sp.	C	Ms16	CIR53#2211001	22_11_1
Run6	Reunion	Entre Deux	March, 2009	-21.236	55.471	wild Sudan grass	Sorghum verticilliflorum	C	Ms15	CIR53#6301919	30_25
Run7	Reunion	Bras Panon	January, 2010	-21.009	55.688	wild Sudan grass	Sorghum verticilliflorum	C	Ms16	CIR53#2222001	22_22_1
Run8	Reunion	Salazie	March, 2010	-21.033	55.523	wild Sudan grass	Sorghum verticilliflorum	C	Ms15	CIR53#2212002	22_12_2
